# Supplementary material for: Topics most predictive of favorable overall assessment in outpatient radiology
Source: PLoS One. 2023 May 3;18(5):e0285288. doi: 10.1371/journal.pone.0285288 (PMC10155955; doi:10.1371/journal.pone.0285288)
Supplement: S1 Dataset — (XLSX) [file pone.0285288.s001.xlsx]

## Sheet: data
Radiology	OUA2	OUA4	OUA48	OUA6	OUA7	OUC1	OUC121	OUC17	OUC2	OUC6	OUC7	OUC8	OUD2	OUD3	OUE1	OUE101	OUE102	OUE14	OUE4	Target Age Subgroup	Target Race Subgroup
0		1	1	1	1		1		1	1	1	1	1	1	1	1	1	1	1	0	0
0		1	1	1	1		1		1	1	1	1	1	1	1	1	1	1	1	0	0
0		1	1	1	1		1		1	1	1	1	1	1	1	1	1	1	1	0	0
1		1	1	1	1		1		1	1	1	1	1	1	1	1	1	1	1	0	0
1		1	1	1	1		1		1	1	1	1	1	1	1	1	1	1	1	0	0
1		1	1	1	1		1		1	1	1	1	1	1	1	1	1	1	1	0	0
1		1	1	1	1		1		1	1	1	1	1	0	1	1	1	1	1	0	0
1		1	1	1	1		1		1	1	1	1	1	1	1	1	1	1	1	0	0
1							1								1	1	1	1	1	0	0
1		1	1	1	0		1		1	1	1	1	1	1	1	1	1	1	1	0	0
1		1	1	1	1		1		1	1	1	1	1	1	1	1	1	1	1	1	0
1		0	1	1	1		1		1	1	1	1	1	1	1	1	0	1	1	0	0
1		1	1	1	1		1		1	1	1	1	1	1	1	1	1	1	1	0	0
1		1	1	1	1		1		1	1	1	1	1	1	1	1	1	1	1	0	0
1		0	0	0	0		0		1	1	1	1	0	0	0	1	0	0	0	0	0
1		1	1	1	1		1		1	1	1	1	1	1	1	1		1	1	0	0
1		1	1	1	1		1		1	1	1	1	1	1	1	1	1	1	1	1	0
1		1	1	1	1		1		1	1	1	1	1	1	1	1	1	1	1	0	0
1		1	1	1	1		1		1	1	1	1	1	1	1	1	1	1	1	0	0
1		1	1	1	1				1	1	1	1	1		1	1		1	1	0	0
1		1	1	1	1		0		1	0	1	1	1	1	1	1	1	1	1	1	0
1		1	1	1	1		1		1	1	1	1	1	1	1	1	1	1	1	0	0
1		1	1	1	1		1		1	1	1	1	1	1	1	1	1	1	1	1	0
1		1	1	1	1		1		1	1	1	1	1	1	1	1	1	1	1	0	0
1		1	0	1	1		1		1	1	1	1	1	1	1	1	1	1	1	0	0
1		1	1	1	1		1		1	1	1	1	1	1	1	1	1	1	1	0	0
1		1	1	1	1		1		1	1	1	1	1	1	1	1	1	1	1	0	0
1		1	1	0	0		1		1	1	1	1	1	1	1	1	1	1	1	0	0
1		1	1	1	1		1		1	1	1	1	1	1	1	1	1	1	1	0	0
1		1	1	1	1		1		1	1	1	1	1	0	0	1	1	1	1	1	1
1		1	1	0	1		0		1	1	0	1	1	1	1	0		1	0	0	0
1		1	1	1	1		1		1	1	1	1	1	1	1	1		1	1	1	0
1		1	1	1	1		1		1	1	1	1	1	1	1	1	1	1	1	0	0
1		1	1	1	1		1		1	1	1	1	0	1	1	1	1	1	1	0	0
1		1	1	1	1		1		1	1	1	1	1	1	1	1	1	1	1	0	0
1		1	1	1	1		1		1	1	1	1	1	1	1	1	1	1	1	0	0
1		1	1	0	1		1		1	1	1	1	1	0	1	1	1	1	1	0	0
1		1	1		1															0	0
1		1	1				1		1	1	1	1	1		1	1	1	1	1	0	0
1		1	1	1	1		1		1	1	1	1	1	1	1	1	1	1	1	0	1
1		1	1	1	0		1		1	1	1	1			1	1	1	1	1	0	0
1		1	1	1	1		1		1	1	1	1	1	1	1	1	1	1	1	0	1
1		1	1	1	1		1		1	1	1	1	1	1	1	1	1	1	1	0	0
1		1	1	0	1		0		1	1	1	1	1	1	1	1	1	1	0	1	1
1		1	1	1	1		1		1	0	1	1	1	1	1	1	1	1	1	0	1
1		1	1	1	1		1		1	1	1	1	1	1	1	1	0	1	1	0	1
1		1	1	1	1		1		1	1	1	1	1	1	1	1	1	1	1	0	0
1				1			1		1	1	1	1	1	0	1	0	0	0	1	0	0
1		1	1	1	1		1		1	1	1	1	1	1	1	1	1	1	1	0	0
1		0	1		0															0	0
1		1	1	1	1		1		1	1	1	1		0	1	1	1	1	1	1	0
1		1	1	1	1		1		1	1	1	1	1	0		1		1		0	0
1		1	1	1	1		1		1	1	1	1	1	1	1	1	1	1	1	0	0
1		0	0	1	1		1		1	1	1	1	1	0	1	1	1	1	1	0	0
1		1	1	1	1		1		1	1	1	1	1	1	1	1	1	1	1	0	0
0		1	1	1	1		1		1	1	1	1	1	1	1	1	1	1	1	0	0
1		1	1	0	1		0		1	1	0	1			1	0	0	1	1	0	0
0		1	1	1	1		1		1	1	1	1	1	1	1	1	1	1	1	0	0
0		1	1	1	1		1		1	1	1	1	1	1	1	1	1	1	1	0	0
0		1	1	1	1		1		1	1	1	1	1	1	1	1	1	1	1	0	0
0		1	1	1	1		1		1	1	1	1	1	1	1	1	1	1	1	0	0
0		1	1	1	1		1		1	1	1	1	1	1	1	1	1	1	1	0	0
0		1	1	1	1		1		1	1	1	1	1	1	1	1	1	1	1	0	0
0		1	1	1	1		1		1	1	1	1	1	1	1	1	1	1	1	0	0
1		1	1	1	1		1		1	1	1	1	1	1	1	1	1	1	1	0	1
1		1	1	1	1		1		1	1	1	1			1	1	1	1	1	0	0
0		1	1	1	1		1		1	1	1	1	1	1	1	1	1	1	1	0	0
0		1	1	1	1		1		1	1	1	1	1	1	1	1	1	1	1	0	0
0		1	1	1	1		1		1	1	1	1	1	1	1	1	1	1	1	0	0
0		1	1	1	0		1		1	1	1	1	1	1	1	1	1	1	1	0	0
0		1	1	1	1		1		1	1	1	1	1	1	1	1	1	1	1	0	0
0		1	1	1	1		1		1	1	1	1	1	1	1	1	1	1	1	0	0
0		1	1	1	0		1		1	1	1	1	1	1	1	1	1	1	1	0	0
0		1	1	1	1		1		1	1	1	1	1	1	1	1	1	1	1	0	0
0		1	1	1	0				1	1	1	1	1	1	1		1	1	1	0	0
0		1	1	1	1		1		1	1	1	1	1	1	1	1	1	1	1	0	0
0		1	1	1	1		1		1	1	1	1	1	1	1	1	1	1	1	0	0
0		1	1	1	1		1		1	1	1	1	1	1	1	1	1	1	1	0	0
1		1	1	0	0		1		1	1	1	1	0	1	1	1	1	1	1	0	0
0		1	1	1	1		1		1	1	1	1	1	1	1	1	1	1	1	0	0
0		1	1	1	1		1		1	1	1	1	1	1	1	1	1	1	1	0	0
0		1	1	1	1		1		1	1	1	1	1	1	1	1	1	1	1	0	0
0		1	1	1	1		1		1	1	1	1	1	1	1	1	1	1	1	0	0
0		1	1	1	1		1		1	1	1	1	1	1	1	1	1	1	1	0	0
0		1	1	1	1		1		1	1	1	1	1	1	1	1		1	1	0	0
0		1	1	1	1		1		1	1	1	1	1	1	1	1	1	1	1	0	0
0		1	1	0	1		1		1	1	1	1	0	1	1	1	1	1	1	0	0
0		1	1	1	1		1		1	1	1	1	1	1	1	1	1	1	1	0	0
0		0	0	1	0		1		1		1	1	1	1	1	1		1	0	0	0
0		1	1	1	1		1		1	1	1	1	1	1	1	1		1	1	0	0
0		1	1	1	1		1		1	1	1	1	1	1	1	1	1	1	1	0	0
0		1	1	0	1		1		1	1	1	1	1	1	1	1	1	1	1	0	0
1		1	1	1	1		1		1	1	1	1	1	1	1	1	1	1	1	0	1
0		1	1	1	1		1		1	1	1	1	1	1	1	1	1	1	1	0	0
0		1	1	1	1		1		1	1	1	1	1	0	1	1	1	1	1	0	0
0		1	1	1	1		1		1	1	1	1	1	1	1	1	1	1	1	0	0
0		1	1	1	1		1		1	1	1	1	1	1	1	1	1	1	1	0	0
0		1	1	1	1		1		1	1	1	1	1	1	1	1	1	1	1	0	0
0		1	1	1	1		1		1	1	1	1	1	1	1	1	1	1	1	0	0
0		1	1	1	1				1	1	1	1	1	1	1	1	1	1	1	0	0
1		1	1	1	1		1		1	1	1	1	1	1	1	1	1	1	1	1	0
0		1	1	1	1		1		1	1	1	1	1	1	1	1	1	1	1	0	0
0		1	1	1	1								1	1	1	1	1	1	1	0	0
0		1	1		1															0	0
0		0	1		0															0	0
0		1	1	1	1		1		1	1	1	1	1	1	1	1	1	1	1	0	0
0		0	1	1	0		1		1	1	1	1	1	1				1	1	0	0
0		1	1	1	1		1		1	1	1	1	1	1	1	1	1	1	1	0	0
1		1	1	0	1		1		1	1	1	1	0	0	1	1	1	1	1	0	0
1		1	1	1	1		1		1	1	1	1	1	1	1	1	1	1	1	0	1
1		1	1	1	1		1		1	1	1	1	1	1	1	1		1	1	0	0
1		1	1	1			1		1	1	1	1	1	1	1	1	1	1	1	0	0
1		1	1	0	1		1		1	1	1	1	1	1	1	1	1	1	1	0	0
1		1	1	1	1		1		1	1	1	1	1	0	1	1	1	1	1	0	0
1		1	1	1	1		1		1	1	1	1	1	0	1	1	1	1	1	0	1
1		1	1	1	1		1		1	1	1	1	1	1	1	1	1	1	1	1	1
1		1	1	1	1		1		1	1	1	1	1	0	1	1	1	1	1	0	0
1		1	1	1	1		1		1	1	1	1	1	1	1	1	1	1	1	0	1
1		1	1	1	1		1		1	1	1	1	1	1	1	1	1	1	1	0	0
1		1	1	0	1		1		1	1	1	1	0	0	1	1	1	1	1	0	0
1		1	1	0	1		0		0	0	0	0	1	1	1	0	0	0	0	0	0
1		1	1	1	1		1		1	1	1	1	1	1	1	1	1	1	1	0	0
1		1	1	1	1		1		1	1	1	1		1	1	1	1	1	1	0	0
1		1	1	0	0		1		1	1	1	1	0	0	1	0		0	0	0	0
1		1	1	1	1		1		1	1	1	1	1	0	1	1		1	0	0	0
1		1	1	1	1		1		1	1	1	1	1	0	1	1	1	1	1	1	1
1		1	1	1	1		1		1	1	1	1	1	1	1	1	1	1	1	0	0
1		1	1	1	1		1		1	1	1	1	1	1	1	1	1	1	1	0	0
1		1	1	1	1		1		1	1	1	1	1	1	1	1	1	1	1	0	0
1		1	1	1	1		1		1	1	1	1	1	1	1	1	1	1	1	0	0
1		1	1	1	1		1		1	1	1	1	1	1	1	1	1	1	1	0	0
1		0	0	0	0		0		0	0	0	0	0	0	0	0	0	0	0	0	0
1		1	1	1	0		1		1	1	1	1	1	1	1	1	1	1	1	0	0
1		1	1	1	1		1		1	1	1	1	1	1	1	1	1	1	1	0	0
1		1	1	1	1		1		1	1	1	1	1	1	1	1	1	1	1	0	1
1		1	1	1	1		1		1	1	1	1	1	1	1	1	1	1	1	0	1
1		1	1	1	1		1		1	1	1	1	1	1	1	1	1	1	1	0	1
1		1	1	1	1		1		1	1	1	1	1	1	1	1	1	1	1	0	0
1		1	1	1	1		1		1	1	1	1	1	1	1	1	1	1	1	0	0
1		1	1	1	1				1						1					0	0
1		1	1	1	1		0		1	0	0	1	1	1	1	1		1	1	0	0
1		1	1	0	1		0		1	0	0	0	0	0	0	0	0	1	1	0	0
1		1	1	1	0		1		1	1	1	1	1	1	1	1	1	1	1	1	0
1		1	1	1	1		1		1	1	1	1	1	1	1	1	1	1	1	1	0
1		1	1	1	1		1		1	1	1	1	1	0	1	1	1	1	0	0	0
1		1	1	1	1		1		1	1	1	1	1	1	1	1	1	1	1	0	0
1		1	1	1	1		1		1	1	1	1	1	1	1	1	1	1	1	0	0
1		0	0	1	0		1		1	1	1	1	1	1	1	1	1	1	1	0	0
1		1	1	1	1		1		1	1	1	1	1	1	1	1	1	1	1	1	0
1		0	1	1	0		1		1	1	1	1	1	1	1	1	1	1	1	1	0
1		1	1	1	1		1		1	1	1	1	1	1	1	1	1	1	1	0	0
1		1	1	1	1				1	1	1	1	1	1	1	1	1	1	1	0	0
1		1	1	1	1		1		1	1	1	1	1	1	1	1	1	1	1	0	0
1		1	1	1	1		1		1	1	1	1	1	1	1	1	1	1	1	0	0
1		1	1	0	1		1		1	1	1	1	1	1	1	1	1	1	1	0	0
1		1	1	1	1		1		1	1	1	1	1	1	1	1	1	1	1	0	0
1		1	1	1	1		1		1	1	1	1	1	1	1	1	1	1	1	0	1
1		1	1	1	1		1		1	1	1	1	1	1	1	1	1	1	1	0	0
1		1	1	1	1		1		1	1	1	1	1	1	1	1	1	1	1	0	0
1		1	1	1	1		1		1	1	1	1	1	1	1	1	1	1	1	0	0
0		1	1	1	1				1	1	1	1	1	1	1	1	1	1	1	0	0
0		1	1	1	1		1		1	1	1	1			1	1	1	1	1	0	0
0		1	1	1	1		1		1	1	1	1	1	1	1	1	1	1	1	0	0
0		1	1	1	1		1		1	1	1	1	1	1	1	1	1	1	1	0	0
1		1	1	1	1		1		1	1	1	1	1	0	1	1		1	1	0	0
0		1	1	1	1		1		1	1	1	1	1	1	1	1	1	1	1	0	0
1		1	1	1	1				1	1		1	1	1	1	1	1	1	1	0	0
0		1	1	1	1		1		1	1	1	1	1	1	1	1	1	1	1	0	0
0		1	1	1	1		1		1	1	1	1	1	1	1	1	1	1	1	0	0
1		1	1	1	1		1		1	1	1	1	1	0	1	1	1	1	1	0	0
0		1	1	1	0		1		1	1	1	1	1	1	1	1	1	1	1	0	0
0		1	1	1	1		1		1	1	1	1	1	1	1	1	1	1	1	0	0
0		1	1	1	1		1		1	1	1	1	1	1				1	1	0	0
0		1	1	1	1				1				1	1	1	1	1	1	1	0	0
0		1	1	1	1		1		1	1	1	1	1	1	1	1	1	1	1	0	0
0		1	1	1	1		1		1	1	1	1	1	1	1	1	1	1	1	0	0
0				1			1		1	1	1	1	1	0		1		1	1	0	0
0		1	1	1	1		1		1	1	1	1	1	1	1	1	1	1	1	0	0
1		1	1	1	0		1		1	1	1	1	1	1	1	1	1	1	1	0	0
0		1	1	1	1		1		1	1	1	1	1	1	1	1	1	1	1	0	0
0		1	1	1	1		1		1	1	1	1	1	1	1	1	1	1	1	0	0
0		1	1	1	1		1		1	1	1	1	1	1	1	1	1	1	1	0	0
0		1	1	1	1		1		1	1	1	1	1	1	1	1	1	1	1	0	0
0		0	0	0	0		0		0	0	0	0	0	0	1	0	0	0	0	0	0
0		1	1	1	1		1		1	1	0	1	1	1	1	1	1	1	1	0	0
0		1	1	1	0		1		1	1	1	1	1	1	1	1	1	1	1	0	0
0		1	1	1	1		1		1	1	1	1	1	1	1	1		1	1	0	0
0		1	1	1	1		1		1	1	1	1	1	1	1	1	1	1	1	0	0
0		1	1	1	1		1		1	1	1	1	1	1	1	1	1	1	1	0	0
1		1	1	1	1		1		1	1	1	1	1	1	1	1	0	1	1	1	1
1		1	1	1	1		1		1	1	1	1	1	1	1	1	1	1	1	0	1
0		1	1	1	1		1		1	1	1	1	1	1	1	1	1	1	1	0	0
0		1	1	1	1		1		1	1	1	1	1	1	1	1	1	1	1	0	0
0		1	1	1	1		1		1	1	1	1	1	1	1	1	1	1	1	0	0
0		0	0	1	1		0		1	0	0	0	1	1	0	0	0	0	0	0	0
0		1	0	0			1		1	1	1	1	1	1	1	1	1	1	1	0	0
0		1	1	1	1		1		1	1	1	1	1	0	1	1	1	1	1	0	0
0		1	1	1	1		1		1	1	1	1	1	1	1	1	1	1	1	0	0
0		1	1	1	1		1		1	1	1	1	0	1	1	1	1	1	1	0	0
0				1			1		1		1		1	1	1	1	1	1	1	0	0
1		1	1	1	1		1		1	1	1	1	1	1	1	1	1	1	1	0	0
0		1	1	1	1		1		1	1	1	1	1	1	1	1		1	1	0	0
0		0	0	1	0		1		1	1	1	1	1	1	1	1	1	1	1	0	0
0		1	1	1	1		1		1	1	1	1	1	1	1	1	1	1	1	0	0
0		1	1	1	1		1		1	1	1	1	1	1	1	1		1	1	0	0
0		1	1	1	1		1		1	1	1	1	1	1	1	1	1	1	1	0	0
0		1	1	1	1		1		1	1		1	1	1	1	1	1	1	0	0	0
0		1	1	1	1		1		1	1	1	1	1	0	1	1	1	1	1	0	0
1		1	1	1	1		1		1	1	1	1	1	1	1	1	1	1	1	0	0
0		1	1	0	0		0		1	1	1	1	0	0	1	0	0	1	0	0	0
1		1	1	1	1		1		1	1	1	1	1	1	1	1	1	1	1	1	0
1		1	1	0	1		1		1	1	1	1	1	1	1	1	1	1	1	0	0
1		1		1			1		1	1	1	1	1	1	1	1	1	1	1	0	0
1		1	1	1	1		1		1	1	1	1	1	1	1	1	1	1	1	0	0
1		1	1	1	1		0		0	0	0	0	1	1	0	0	0	0	0	1	1
1		1	1	1	1		1		1	1	1	1	1	1	1	1	1	1	1	1	0
1		1	1	1	1		1		1	1	1	1	1	1	1	1	1	1	1	1	0
1		1	1	1	1		1		1	1	1	1	1	1	1	1	1	1	1	0	0
1		1	1	0	1		1		1	1	1	1	1	1	1	1	1	1	1	0	1
1		1	1	0	1		1		1	1	1	1	1	1	1	1	1	1	1	0	0
1		1	1	1	0		1		1	1	1	1	1	1	1	1	1			0	0
1		1	1	1	1		1		1	1	1	1	1	1	1	1	1	1	1	0	0
1		1	1	1	1		1		1	1	1	1	1	1	1	1		1	1	0	0
1		1	1		1															0	0
1		1	0	1	1		1		1	1	1	1	1	1	1	1	1	1	1	1	1
1		0		0																0	1
1		1	1	1	1		1		1	1	1	1	1	1	1	1	1	1	1	0	0
1		1	1	1	1				1	1		1	1	0		1		1	1	0	0
1		1	1	1	1		0		0	0	1	1	0	0	1	0	0	1	1	0	0
1		1	1	1	1		1		1	1	1	1	1	1	1	1	1	1	1	0	0
1		1	1	1	1		1		1	1	1	1	1	1	1	1	1	1	1	0	1
1		1	1	1	1		1		1	1	1	1	1	0	1	1	1	1	1	0	0
1		0	0	1	0		1		1	1	1	1	1	1	1	1	1	0	1	1	1
1		1	1	0	1		0		1	0	0	0	1	1	1	1	0	0	0	0	0
1		1	1	1	1		1		1	1	1	1	1	1	1	1	1	1	1	0	0
1		1	1	1	1		1		1	1	1	1	1	1	1	1	1	1	1	0	0
1		1	1	1	1		1		1	1	1	1	1	1	1	1	1	1	1	0	0
1		1	1	0	0		0		1	0	0	1	0	0	1	1		0	0	0	0
1		1	1	1	1		1		1	1	1	1	1	1	1	1	1	1	1	0	0
1		0	0	0	0		1		1	1	1	1	1	0				1	1	0	1
1		1	1	1	1								1	1	1	0	1	0	1	0	1
1		1	1	1	1		1		1	1	1	1	1	0	1	1	1	1	1	0	0
1		1	1	0	1		0		1	1	0	1	1	1	1		1	1	1	0	1
1		1	1	1	1		1		1	1	1	1	1	1	1	1	1	1	1	0	0
1		1	1	1			1		1	1	1	1	1	1	1	1	1	1	1	0	1
1		1	1	1	1		0		1	0	1	1	1	1	1	1	1	1	1	1	0
1		1	1	1	1		1		1	1	1	1	1	1	1	1	1	1	1	0	0
1		1	1	1	1		1		1	1	1	1	1	1	1	1	1	1	1	0	0
1		1	1	1	1		1		1	1	1	1	1	1	1	1	1	1	1	0	0
1		1	1	1	1		0		0	0	1	1	1	1	1	1	1	1	1	1	0
1		1	1	0	0		1		1	1	1	1	0		1	1	1	0	0	1	0
1		1	1	1	1		1		1	1	1	1	1	1	1	1	1	1	1	0	0
1		1	1	1	1		1		1	1	1	1	1	1	1	1	1	1	1	0	0
1		1	1	1	1		1		1	1	1	1	1	1	1	1	1	1	1	0	0
1		1	1	1	1		1		1	1	1	1	1	1	1	1	1	1	1	0	0
1		1	1	1	1		1		1	1	1	1	1	1	1	1		1	1	0	0
1		1	1	0	1		1		1	1	1	1	1	1	1	1	1	1	1	1	0
1		1	1	1	1		1		1	1	1	1	1	1	1	1	1	1	1	0	0
1		1	1	1	1		1		1	1	1	1	1	1	1	1	1	1	1	1	0
1		1	1	1	1		1		1	1	1	1			1	1	1	1	1	0	0
1		1	1	1	1		1		1	1	1	1	1	1	1	1	1	1	1	1	1
1		1	1	1	0		0		1	1	1	1	1	1	1	1	1	1	1	0	1
1		1	1	1	1		1		0	0	1	1	1	0	1	1	1	1	1	1	0
1		1	1		1		1		1	1	1				1	1	1	1	1	0	0
1		0	0	1	1		1		1	1	1	1	0	1	1	1	1	1	1	0	0
1		1	1	1	1		1		1	1	1	1	1	1	1	1		1	1	1	0
1		1	1	1	1		1		1	1	1	1	1	1	1	1	1	1	1	0	1
0		1	1	1	1		1		1	1	0	0	1	1	1	0	0	0	0	0	0
0		1	1	1	1		1		1	1	1	1	1	1	1	1	1	1	1	0	0
0		0	1	0	1		1		0	0	1	1	0	1	1	1	1	1	1	0	0
0		1	1	1	1		1		1	1	1	1	1	1	1	1	1	1	1	0	0
0		0	1	1	0		0		0	0	0	1	1	1	1	0	0	0	0	0	0
0		1	1	1	1		1		1	1	1	1	1	1	1	1	1	1	1	0	0
0		1	1	1	1		1		1	1	1	1	1	1		1	1	1	1	0	0
0				1			1		1	1	1	1	1	1	1	1	1	1	1	0	0
0		1	1	1	1		1		1	1	1	1	1	1	1	1	1	1	1	0	0
0		1	1	1	1		1		1	1	1	1	1	1	1	1	1	1	1	0	0
0		1	1	0	1		0		0	0	0	1	0	0	0	0	0	0	1	0	0
0		0	0	1	1		1		1	1	1	1	1	1	1	1	1	1	1	0	0
0			0	1	0		1		1	1	1	1	1	1	1	1	1	1	1	0	0
0		1	1	1	1		1		1	1	1	1	1	1	1	1	1	1	1	0	0
0		1	1	1	1					1			0	0	1	0	0	0	0	0	0
0		1	1	1	1		1		1	1	1		1	1	1	1	1	1	1	0	0
0		1	1	1	1		1		1	1	1	1	1	1	1	1	1	1	1	0	0
0		1	1	1	1		1		1	1	1	1	1	1	1	1	1	1	1	0	0
0		1	1	1	1		1		1	1	1	1	1	1	1	1	1	1	1	0	0
1		1	1	1	1		1		1	1	1	1	1	0	1	1	1	1	1	0	0
0		1	1	0	1		1		1	1	0	1	1	1	1	0	1	0		0	0
0		1	1	1	1		0		0	0	0	0	1	1	1	0	0	0	0	0	0
0		1	1	1	1		1		1	1	1	1	1	1	1	1	1	1	1	0	0
0		1	1	1	1		1		1	1	1	1	1	1	1	1	1	1	1	0	0
0		1	1	1	1		1		1	1	1	1	1	1	1	1	1	1	1	0	0
0		1	1	1	1		1		1	1	1	1	1	1	1	1	1	1	1	0	0
0		1	1		1		1		1	1	1	1	1	1	1	1	1	1	1	0	0
1		1	0	0	0		0		0	1	0	0	0	0	1	0	0	0	0	0	1
0		1	1	1	1		1		1	1	1	1	1	1	1	1	1	1	1	0	0
0		1	1	1	1		1		1	1	1	1	1	1	1	1	1	1	1	0	0
0		1	1	1	1		1		1	1	1	1	1	1	1	1	1	1	1	0	0
0		1	1	1	1		1		1	1	1	1	1	1	1	1		1	1	0	0
0		1	1	1	1		1		1	1	1	1	1	1	1	1	1	1	1	0	0
0		1	1	0	1		1		1	1	1	1			1	1	1	1	1	0	0
0		1	1	1	1		1		1	1	1	1	1	1	1	1	1	1	1	0	0
0		1	1	1	1		1		1	1	1	1	1	1	1	1	1	1	1	0	0
0		1	1	1	1		1		1	1	1	1	1	1	1	1		1	1	0	0
0		1	1	1	1		1		1	1	1	1	1	1	1	1	1	1	1	0	0
1		1	1	1	1		1		1	1	1	1	1	1	1	1	1	1	1	0	1
0		1	1	1	1		1		1	1	1	1	1	1	1	1	1	1	1	0	0
0		1	1	1	1		1		1	1	1	1	1	1	1	1	1	1	1	0	0
0		1	1	1	1		1		1	1	1	1	1	1	1	1	1	1	1	0	0
0		1	1	1	1		1		1	1	1	1	1	1	1	1	1	1	1	0	0
0		1	1	1	1		1		1	1	1	1	1	1	1	1	1	1	1	0	0
0		1	1	1	1		1		1	1	1	1	1	1	1	1	1	1	1	0	0
0		1	1	1	1		1		1	1	1	1	1	1	1	1	1	1	1	0	0
0		1	1	0	1		1		1	1	1	1	1	0	1	1	1	1	1	0	0
0		1	1	1	1		1		1	1	1	1	1	1	1	1	1	1	1	0	0
0		1	1	1	1		1		1	1	1	1	1	1	1	1	1	1	1	0	0
0		1	1	1	1		1		1	1	1	1	1	0	1	1	1	1	1	0	0
0		0	1	1	1		1		1	1	1	1	1	1	1	1	1	1	1	0	0
0		1	1	1	1		1		1	1	1	1	1	1	1	1	1	1	1	0	0
0		1	1	1	1		1		1	1	1	1	1	1	1	1	1	1	1	0	0
0		1	1	1	1								1	0	1	1	1	1	1	0	0
0		1	1	1	1		1		1	1	1	1	1	1	1	1	1	1	1	0	0
0		1	1	1	1		0		1	0	1	1	1	1	1	1	1	1	1	0	0
0		1	0	1	1		1		1	1	1	1	1	1	1	1	1	1	1	0	0
0		1	1	1	1		1		1	1	1	1	1	1	1	1	1	1	1	0	0
1		1	1	1	1		1		1	1	1	1	1	1	1	1	1	1	1	0	0
0		1	1	1	1		1		1	1	1	1	1	1	1	1	1	1	1	0	0
0		1	1	1	1		1		1	1	1	1	1	1	1	1	1	1	1	0	0
0		1	1	1	1		1		1	1	1	1	1	1	1	1	1	1	1	0	0
0		1	1	1	1		1		1	1	1	1	1	1	1	1	1	1	1	0	0
0			0	0	0				1	1	1	1	1	1	1	1	0	1	1	0	0
0		1	1	1	1		1		1	1	1	1	1	1	1	1	1	1	1	0	0
0		1	1	1	1		1		1			1	1	1	1	1		1	1	0	0
1		1	1	1	1				1						1	1	1	1	1	0	0
0		1	1	0	0		1		1	1	1	1	0	1	1	1	1	1	1	0	0
1		1	1	1	1		1		1	1	1	1	1	1	1	1	1	1	1	0	0
0		1	1	1	1		1		1	1	1	1	1	1	1	1	1	1	1	0	0
0		0	1	1	1		1		1	1	1	1	1	0	1	1	1	1	1	0	0
0		1	1	0	1		1		1	1	1	1	0	0	1	1	1	1	1	0	0
0		1	1	1	1		1		1	1	1	1	1	1	1	1	1	1	1	0	0
0		1	0	0	0		1		0	1	0	0	0	0	1	1	1	1	0	0	0
0		1	1	1	1		1		1	1	1	1	1	1	1	1	1	1	1	0	0
0		1	1	1	1		1		1	1	1	1	1	1	1	1	1	1	1	0	0
0		1	1	1	1		1		1	1	1	1	1	1	1	1	1	1	1	0	0
0		0	0	0	0		1		1	1	1	0	0	0	1	1	0	1	1	0	0
0		1	1	1	1		1		1	1	1	1	1	1	1	1		1	1	0	0
0		1	1	1	1		1		1	1	1	1	1	1	1	1		1	1	0	0
0		1	1	1	1		1		1	1	1	1	1	1	1	0	0			0	0
0		1	1	1	1		1		1	1	1	1	1	1	1	1	1	1	1	0	0
1		1	1	1	1				1	1	1	1	1	1	1			1	1	0	0
0		1	1	1	1		1		1	1	1	1	1	1	1	1	1	1	1	0	0
0		1	1	1	1		1		1	1	1	1	1	1	0	1	1	1	1	0	0
0		1	1	1	1		1		1	1	1	1	1	1	1	1	1	1	1	0	0
0		1	1	1	1		1		1	1	1	1	1	1	1	1	1	1	1	0	0
0		0	1	0	0		1		1	1	1	1	0	1	1	1	1	0	0	0	0
0		0	0	0	0		0		0	0	0	0	0	0	0	0	0	0	0	0	0
0		1	1	0	1		1		1	1	1	1	1	1	1	1	1	1	1	0	0
0		1	1	1	1		1		1	1	1	1	1	1	1	1	1	1	1	0	0
0		0	1	1	1				1	1	1	1	1	1	1	1	1	1	1	0	0
0		1		1			1		1	1	1	1	1	1	1	1	1	1	1	0	0
0		1	1	1	1		1		1	1	1	1	1	1	1	1		1	1	0	0
0		1	1	1	1								1	1	1	1	1	1	1	0	0
0		1	1	1	1		1		1	1	1	1	1	1	1	1	1	1	1	0	0
1		1	1	1	1		1		1	1	1	1	1	1	1	1	1	1	1	1	0
1		1	1	1	1		1		1	1	1	1	1	1	1	1	1	1	1	0	0
0		1	1	1	1		1		1	1	1	1	1	1	1	1	1	1	1	0	0
0		1	1	0	1		1		1	1	1	1	0	1	0	1	1	1	1	0	0
0		1	1	1	1		1		1	1	1	1	1	1	1	1	1	1	1	0	0
0		1	1		1		1		1	1	1	1	1		1	1	1	1	1	0	0
1		1	1	1	1		1		1	1	1	1	1	1	1	1	1	1	1	0	0
1		1	1		1															1	1
0		1	1	1	1		1		1	1	1	1	1	0	1	1	1	1	1	0	0
0		1	1	1	1		1		1	1	1	1	1	1	1	1	1	1	1	0	0
1		1										1		1	1			1		0	1
0		1	1	1	1		1		1	1	1	1	1	1	1	1	1	1	1	0	0
1		1	1	1	1		1		1	1	1	1	1	1	1	1	1	1	1	0	1
0		1	1	1	1		1		1	1	1	1	1	1	1	1	1	1	1	0	0
0		1	1	1	1		1		1	1	1	1	1	0	1	1	1	1	1	0	0
0		1	1	1	1		1		1	1	1	1	1	1	1	1	1	1	1	0	0
0		1	1	1	1		1		1	1	1	1	1	1	1	1	1	1	1	0	0
0		1		1			1		1	1	1	1	1	1	1	1	1	1	1	0	0
0		1	1	1	1		1		1	1	1	1	1	1	1	1	1	1	1	0	0
0		1	1	1	1		1		1	1	1	1	1	1	1	1	1	1	1	0	0
0		1	1	0	1		1		1	1	1	1	1	1		1	1	1		0	0
0		1	1	1	1								1	1				1		0	0
0		1	1	0	1		1		1	1	1	1	1	1	1	1	1	1	1	0	0
0		1	1	0	1		1		1	1	1	1	0	0	1	1	1	1	1	0	0
1		1	1	0	1		1		1	1	1	1	1	1	0	1	1	1	1	1	0
0		1	1	1	1		1		1	1	1	1	1	1	1	1	1	1	1	0	0
0		1	1	1	1		1		1	1	1	1	1	1	1	1	1	1		0	0
0		1	1	1	1		1		1	1	1	1	1	1	1	1	1	1	1	0	0
0		1	1	1	1				1						1					0	0
1		1	1	1	0		1		1	1	1	1	1	1	1	1	1	1	1	0	0
1		1	1	1	1		1		1	1	1	1	1	1	1	1	1	1	1	0	0
0		1	1	1	1		1		1	1	1	1	1	1	1	1		1	1	0	0
1		1	1	1	1		1		1	1	1	1	1	1	1	1	1	1	1	0	1
0		1	1	1	0		1		1	1	1	1	1	1	1	1	1	1	1	0	0
0		1	1	1	1		1		1	1	1	1	1	1	1	1	1	1	1	0	0
0		1	1	1	1		1		1	1	1	1	1	1	1	1	1	1	1	0	0
0		1	1	1	1		1		1	1	1	1	1	1	1	1	1	1	1	0	0
0		1	1	0	0		1		1	1	1	1	1	1	1	1	0	1	0	0	0
0		1	1	0	0		1		1	1	0	1	1	1	1	1	0	0	0	0	0
0		1	1	1	1		1		1	1	1	1	1	1	1	1	1	1	1	0	0
0		1	1	1	1		1		1	1	1	1	1	1	1	1	1	1	1	0	0
1		0	0	0	0		0		1	1	0	1	1	1	0	0	0	0		0	0
0		1	1	1	1		1		1	1	1	1	1	1	1	1	1	1	1	0	0
0		1	1	1	1				1	1		1	1	1	1	1	1			0	0
0		1	1	1	1		1		1	1	0	1	1	1	1	1	0	1	1	0	0
0		1	1	1	0		1		1	1	1	1	1	1	1	1	1	1	1	0	0
0		1	1	1	1		1		1	1	1	1	1	1	1	1	1	1	1	0	0
0		1	1	1	1		1		1	1	1	1	1	1	1	1	1	1	1	0	0
0		1	1	1	1		1		1	1	1	1	1	1	1	1	1	1	1	0	0
0		1	1	0	0		1		0	1	0	1	1	0	1	0	0	0	0	0	0
1		1	1	1	1		1		1	1	1	0	1	0	1	1	1	0	1	0	0
1		1	1	1	1		0		1	1	1	1	1	1	1	1	1	1	1	0	0
0		1	1	1	1		1		1	1	1	1	1	1	1	1	1	1	1	0	0
0		1	1	1	1		1		1	1	1	1	1	0	1	1	1	1	1	0	0
0		1	1	1	1				1				1	1	1	1		1	1	0	0
0		1	1	1	1		1		1	1	1	1	1	1	1	1	1	1	1	0	0
0		1	1	1	1		1		1	1	1	1	1	1	1	1	1	1	1	0	0
0		1	1	1	1		1		1	1	1	1	1	1	1	1	1	1	1	0	0
0		1	1	1	1		1		1	1	1	1	1	1	1	1	1	1	1	0	0
0		1	1	0	1		1		1	1	1	1	1	0	1	1	1	1	1	0	0
0		1	1	0	1		1		0	1	1	1	1	1	0	1	1	0	0	0	0
0		1	1	1	1		1		1	1	1	1	1	1	1	1	1	1	1	0	0
1		1	1	1	1		1		1	1	1	1	1	1	1	1	1	1	1	0	1
0		1	1	1	1		1		1	1	1	1	1	1	1	1	1	1	1	0	0
0		1	1	1	1		1		1	1	1	1	1	1	1	1	1	1	1	0	0
1		1	1	1	1		1		1	1	1	1	1	1	1	1	1	1	1	0	0
0		1	1	1	1		1		1	1	1	1	1	1	1	1	1	1	1	0	0
0		1	1		1		1		1	1	1	1	1	1	1	1	0	1	1	0	0
0		1	1	1	1		1		1	1	1	1	1	1	1	1	1	1	1	0	0
0		1	1	0	1		1		1	1	1	1	1	1	1	1	1	1	1	0	0
0		0	1	0	1		1		1	1	1	1	1	0	1	1	1	1	1	0	0
0		1	1	1	1		1		1	1	1	1	1	1	1	1	1	1	1	0	0
0		1	1	1	1		1		1	1	1	1	1	1	1	1	1	1	1	0	0
0		1	1	0	0		1		1	1	1	1	1	1	1	1	1	1	1	0	0
0		1	1	1	1		1		1	1	1	1	1	1	1	1	1	1	1	0	0
0		1	1	1	1		1		1	1	1	1	1	1	1	1	1	1	1	0	0
0		1	1	0	1		1		1	1	1	1	0	1	1	1	1	1	1	0	0
0		1	1	1	1		1		1	1	1	1	1	1	1	1	1	1	1	0	0
0		1	1	1	1		1		1	1	1	1	1	1	1	1	1	1	1	0	0
0		1	1	1	1		1		1	1	1	1	1	0	1	1	1	1	1	0	0
0		1	1	1	1		1		1	1	1	1	1	1	1	1	1	1	1	0	0
0		1	1	1	1				1	1	1		1	1	1	1	1	1	1	0	0
0				1			1		1	1	1	1	1	1	1	1	1	1	1	0	0
1		1	1	1	1		1		1	1	1	1	1	1	1	1	1	1	1	0	1
0		1	1	1	1								1	1	1	1	1	1	1	0	0
0		1	1	1	1		1		1	1	1	1	1	1	1	1	1	1	1	0	0
0		1	1	1	1		1		1	1	1	1	1	1	1	1	1	1	1	0	0
0		1	1	0	1		1		1	1	1	1	1	1	1	1	1	1	1	0	0
0		1	1	1	1		1		1	1	1	1	1	1	1	1	1	1	1	0	0
0		1	0	0	0		1		1	1	1	1	1	1	1	1	1	1	1	0	0
0		1	1	1	1		1		1	1	1	1	1	1	1	1	1	1	1	0	0
0		1	1	1	1		1		1	1	1	1	1	1	1	1	1	1	1	0	0
1		1	1	1	1		1		1	1	1	1	1	0	1	1	1	1	1	0	0
0		1	1	1	1		1		1	1	1	1	1	1	1	1	1	1	1	0	0
0		1	1	1	1		1		1	1	1	1	1	1	1	1	1	1	1	0	0
0		0	1	1	1		1		1	1	1	1	1	1	0	1	1	1	1	0	0
0		1	1	1	1		1		1	1	1	1	1	0	1	1	1	1	1	0	0
0		0	1	0	0		0		0	0	0	1	0	1	0	0	0	0	0	0	0
0		1	1	1	1		1		1	1	1	1	1	1	1	1	1	1	1	0	0
0		1	1	1	1		1		1	1	1	1	1	1	1	1	1	1	1	0	0
0		1	1	1	1		1		1	1	1	1	1	1	1	1	1	1	1	0	0
0		1	1	1	1		1		1	1	1	1	1	1	1	1	1	1	1	0	0
0		1	1	1	1		1		1	1	1	1	1	1	1	1	1	1	1	0	0
0		1	1	1	1		1		1	1	1	1	1	1	1	1	1	1	1	0	0
0		1	1	1	1		1		1	1	1	1	1	1	1	1	1	1	1	0	0
0		1	1	1	1		1		1	1	1	1	1	1	1	1	1	1	1	0	0
0		1	1	1	1		1		1	1	1	1	1	1	1	1	1	1	1	0	0
0		1	1	1	0		1		1	1	1	1	1	1	1	1	1	1	1	0	0
0		1	0	1	1		1		1	1	1	1	1	1	1	1	1	1	1	0	0
0		1	1	0	1		1		1	1	1	1	1	1	1	1	1	1	1	0	0
0		1	1	1	1		1		1	0	1	1	1	1	1	1	1	1	1	0	0
0		1	1	1	1		1		1	1	1	1	1	1	1	1	1	1	1	0	0
0		1	1	1	1		1		1	1	1	1	1	1	1	1	1	1	1	0	0
0		1		1			1									1		1		0	0
1		1	1	1	1		1		1	1	1	1	1	1	1	1		1	1	0	0
0		1	1	1	1		1		1	1	1	1	1	1	1	1		1	1	0	0
1		0	0	0	1		0		0	0	0	0	1	0	1	0	0	0	1	0	0
0		1	1	1	1		1		1	1	1	1	1	1	1	1	1	1	1	0	0
0		1	1	1	1		1		1	1	1	1	1	1	1	1	1	1	1	0	0
0		1	1	1	1		1		1	1	1	1	1	1	1	1	1	1	1	0	0
1		0	1	1	0		0		0	0	0	1		0	0	0	0	0	1	0	0
0		1	1	1	1		1		1	1	1	1	1	1	1	1	1	1	1	0	0
0		1	1	1	1		1		1	1	1	1	1	1	1	1	1	1	1	0	0
1		1	1	1	1		1		1	1	1	1	1	1	1	1	1	1	1	0	0
1		1	0	1	1		1		1	1	1	1	1	0	1	1		1	1	1	0
0		1	1	1	0		1		1	1	1	1	0	0	1	1	0	1	0	0	0
0		0	1	1	0		1		1	1	1	1	1	1	1	1	1	1	1	0	0
1				1			1		1	1	1	1	1	1	1	1	1	1	1	0	1
1		1	1	1	1		1		1	1	1	1	1	1	1	1	1	1	1	0	0
0		1	1	1	1		1		1	1	1	1	1	1	1	1	1	1	1	0	0
0		1	1	1	1		1		1	1	1	1	1	1	1	1	1	1	1	0	0
0		1	1	0	1		1		1	1	1	1	1	1	1	1	1	1	1	0	0
0		1	1	1	1		1		1	1	1	1	1	1	1	1	1	1	1	0	0
0		1	1	1	1		1		1	1	0	1	1	1	1	1	0	1	1	0	0
0		1	1	0	1		1		1	1	1	1	1	1	1	1	1	1	1	0	0
1		1	1	0	1		0		0	0	0	1	1	1	1	1	0	1	1	0	1
0		1	1	1			1		1	1	1	1	1	1	1	1	1	1	1	0	0
0		1	1	1	1		1		1	1	1	1	1	1	1	1	1	1	1	0	0
0		1	1	1	1		1		1	1	1	1	1	1	1	1	1	1	1	0	0
0		1	1	1	1		1		1	1	1	1	1	1	1	1	1	1	1	0	0
0		1	1	0	1		1		1	1	1	1	0	0	1	1	1	1	0	0	0
1		1	1	1	1		1		1	1	1	1	1	1	1	1	1	1	1	1	0
0		1	1		1															0	0
0		1	1	1	1								1	1	1	1	1	1	1	0	0
0		1	1	1	1		1		1	1	1	1	1	1	1	1	1	1	1	0	0
0		1	1	1	0		1		1	1	1	1	1	0	1	1	1	1	1	0	0
0		1	1	1	1		1		1	1	1	1	1	1	1	1	1	1	1	0	0
0		1	1	1	1		1		1	1	1	1	1	0	1	1	1	1	1	0	0
0		1	1	1	1		1		1	1	1	1	1	1	1	1	1	1	1	0	0
1		1	1	1	1		1		1	1	1	1	1	1	1	1	1	1	1	0	0
1		1	1	1	1		1		1	1	1	1	1	1	1	1	1	1	1	0	0
0		1	1	1	1		1		1	1	1	1	1	1	1	1		1	1	0	0
0		1	1	1	1		1		1	1	1	1	1	1	1	1	1	1	1	0	0
0		1	0	0	0		0		1	0		0	1	1	0	0	0	0	0	0	0
0		1	1	1	1				1	1			1	1	1	1		1	1	0	0
0		1	1	1	1		1		1	1	1	1	1	1	1	1	1	1	1	0	0
0		1	1	1	1		1		1	1	1	1	1	1	1	1	1	1	1	0	0
0		1	1	1	1		1		1	1	1	1	1	1	1	1	1	1	1	0	0
0		1	1	1	1		1		1	1	1	1	1	1	1	1	1	1	1	0	0
0		1	1	0	1		1		1	1	0	1	1	1	1	1		1	1	0	0
0		1	1	1	1		1		1	1	1	1	1	1	1	1	1	1	1	0	0
1		0	1	1	1		1		1	1	1	1	1	1	1	1	1	1	1	1	0
0		1	1	1	1		1		1	1	1	1	1	1	1	1	1	1	1	0	0
0		1	0	1	1		1		1	1	1	1	1	1	1	1	1	1	1	0	0
0		1	0	0	0		0		1	0	0	0	0	0	1	0	0	0	0	0	0
0		1	1	1	1		1		1	1	1	1	1	1	1	1	1	1	1	0	0
0		1	0	1	1		1		1	1	1	1	1	1	1	1	0	1	0	0	0
0		1	1	1	1		1		1	1	1	1	1	1	1	1	1	1	1	0	0
0		1	1	1	1		1		1	1	1	1	1	1	1	1	1	1	1	0	0
0		1	1	1	1		1		1	1	1	1	1	1	1	1	1	1	1	0	0
0		1	1	1	1		1		1	1	1	1			1	1		1	1	0	0
0		1	1	1	1		1		1	1	1	1	1	1	1	1	1	1	1	0	0
0		1	1	1	1		1		1	1	1	1			1	1	1	1	1	0	0
0		1	1	1	1		1		1	1	1	1	1	1	1	1	1	1	1	0	0
0		1	1	1	1		1		1	1	1	1	1	1	1	1	1	1	1	0	0
0		1	1	1	1		1		1	1	1	1	1	1	1	0	0	1	1	0	0
1		1	1	1	1		1		1	1	1	1	1	0			1	1	1	0	1
1		1	1	1	1		1		1	1	1	1	1	1	1	1	1	1	1	0	0
0		1	1	1	1		1		1	1	1	1	1	1	1	1	1	1	1	0	0
0		1	1	1	1		1		1	1	1	1	1	1	1	1	1	1	1	0	0
0		1	1	1	1		1		1	1	1	1	1	1	1	1	1	1	1	0	0
0		1	1	1	1		1		1	1	1	1	1	1	1	1	1	1	1	0	0
0		1	1	1	0		1		1	1	1	1	1	1	1	1	1	1	1	0	0
0		1	1	1	1		1		1	1	1	1	1	1	1	1	1	1	1	0	0
0		1	1	1	0		1		1	1	1	1	1	1	1	1	1	1	1	0	0
0		1	1	1	1		1		1	1	1	1	1	1	1	1	1			0	0
0		1	1	1	1		1		1	1	1	1	1	1	1	1	1	1	1	0	0
0		1	1	1	1		1		1	1	1	1	1	1	1	1	1	1	1	0	0
0		1	1	1	1		1		1	1	1	1	1	1	1	1	1	1	1	0	0
0		1	1	1	1		1		1	1	1	1	1	1	1	1	1	1	1	0	0
0			1	0	1		1		1	1	1	1	0	0	1	1	1	1	1	0	0
0		1	1	0	1		1		1	1	1	1	1	1	1	1	1	1	1	0	0
0		1	1	1	1		1		1	1	1	1	1	1	1	1	1	1	1	0	0
0		1	1	1	1		1		1	1	1	1	1	1	1	1	1	1	1	0	0
0		0	1	0	1		1		1	1	1	1	1	1	1	1	1	1	1	0	0
0		1	1	1	1		1		1	1	1	1	1	1	1	1	1	1	1	0	0
1		1	1	1	1		1		1	1	1	1	1	1	1	1	1	1	1	0	0
0		1	1	1	1		1		1	1	1	1	1	1	1	1	1	1	1	0	0
0		1	1	1	1		1		1	1	1	1	1	1	1	1	1	1	1	0	0
0		1	1	1	1		1		1	1	1	1	1	1	1	1	1	1	1	0	0
1		1	1	1	0		1		1	1	1	1		1	1	1	1	1	1	0	0
0		1	1	1	1		1		1	1	1	1	1	1	1	1	1	1	1	0	0
0		1	1	1	1		1		1	1	1	1	1	1	1	1	1	1	1	0	0
0		1	1	0	1		1		1	1	1	1	1	1	1	1	1	1	1	0	0
1		1	1	1	1		1		1	1	1	1	1	1	1	1	1	1	1	0	1
0		0		1			1		1	1	1	1	1	1	1	1		1	1	0	0
0		0	1	1	1				1		1	1	1	1				1		0	0
0		1	1		1		1		1	1	1	1			1	1	1	1	1	0	0
0		1	1	1	1		1		1	1	1	1	1	1	1	1	1	1	1	0	0
0		1	1	1	1		1		1	1	1	1	1	1	1	1	1	1	1	0	0
0		1	1	1	1		0		0	1	0		1	1				1	1	0	0
0		1	1	1	1		1		1	1	1	1	1	1	1	1	1	1	1	0	0
0		0	0	1	1		0		0	1	1	0	1	1	1	1	0	0	0	0	0
1		1	1	1	1		1		1	1	1	1	1	1	1	1		1	1	1	0
0		1	1	0	0		0		0	0	0	0		1	0	0	0	1	1	0	0
0			1	1	1		1		1	1	1	1	1	1	0	1	1	1	1	0	0
0																		1	1	0	0
0		0	0	1	0		1		1	1	1	1	1	1	1	0	1	1	1	0	0
0		1	1	1	0		1		1	1	1	1	1	1	1	1	1	1	1	0	0
1		1	1	1	1		1		1	1	1	1	1	1	1	1	1	1	1	0	0
0		1	1		1															0	0
0		1	1	1	1		1		1	1	1	1	1	1	1	1	1	1	1	0	0
0		1	1	1	1		1		1	1	1	1	1	1	1	1	1	1	1	0	0
0		1	1	1	1		1		1	1	1	1	1	1		1		1	1	0	0
0		1	1	1	1		1		1	1	1	1	1	1	1	1	1	1	1	0	0
0		1	1	1	1		1		1	1	1	1	1	1	1	1	1	1	1	0	0
0		1	0	1	1		1		1	1	1	1	1	1	1	1		1	1	0	0
0		1	1	0	1		1		1	1	1	1	1	1	1	0	1	1	1	0	0
0		1	1	1	1		1		1	1	1	1	1	1	1	1	1	1	1	0	0
0		1	1	1	1		1		1	1	1	1	1	1	1	1		1	1	0	0
0		1	1	1	1		1		1	1	1	1	1	1				1	1	0	0
0		1	1	1	1		1		1	1	1	1	1	0	1	1		1	1	0	0
1		1	1	1	1		1		1	1	1	1	1	1	1	1	1	1	1	0	0
1		1	1	1	1		1		1	1	1	1	1	1	1	1	1	1	1	0	0
1		0	0	0	1		1		1	1	1	1	0	1	1	1	1	1	0	0	0
1		1	1	1	1		1		1	1	1	1	0	1	1	1	1	1	1	1	0
0		0	1	0	0		1		1	1	1	0	1	1	0	1	0	1	0	0	0
0		1	1	1	1		1		1	1	1	1	1	1	1	1	1	1	1	0	0
0		1	1	1	1				0				1	0	0	0	1	0	0	0	0
0		1	1	1	1		1		1	1	1	1	1	1	1	1	1	1	1	0	0
0		1	1	1	1		1		1	1	1	1	1	1	1	1		1	1	0	0
0		1	1	1	1		0		1	1	0	1	1	1	1	1	1	1	1	0	0
1		1	1	1	1		1		1	1	1	1	1	1	1	1	1	1	1	0	0
0		1	1	1	1		1		1	1	1	1	1	1	1	1	1	1	1	0	0
1		1	1	1	1		1		1	1	1	1	1	1	1	1	1	1	1	1	0
0		1	1	1	1		1		1	1	1	1	1	1	1	1	1	1	1	0	0
0		1	1	1	1				1				1	1				1	1	0	0
0		1	1	1	1		1		1	1	1	1	1	1	1	1	1	1	0	0	0
0		1	1	1	1		1		1	1	1	1	1	1	1	1	1	1	1	0	0
0		1	1	1	1		1		1	1	1	1	1	1	1	1	1	1	1	0	0
1		1	1	1	1		1		1	1	1	1	1	0	1	1	1	1	1	0	0
0		1	1	1	1		1		1	1	1	1	1	1	1	1	1	1	1	0	0
0		1	1	1	1		1		1	1	1	1	1	1	1	1	1	1	1	0	0
0		1	1	1	1		1				1	1	1	1	1	1	1	1	1	0	0
1		1	1	1	1		1		1	1	1	1	1	0	1	1	1	1	1	0	0
0		1	1	1	1		1		1	1	1	1	1	1	1	1	1	1	1	0	0
0		1	1	1	1		1		1	1	1	1	1	1	1	1	1	1	1	0	0
1		1	1	1	1		1		1	1	1	1	1	1	1	1	1	1	1	0	0
0		1	1	1	1		1		1	1	1	1	1	1	1	1	1	1	1	0	0
1		1	1	1	0		1		1	1	1	1	1	1	1	1	1	1	1	0	0
0			1	1	1		1		1	1	1	1	1	1	1	1	1	1	1	0	0
0		1	1	1	1		0			1	0	1	1	1	1	0		0	0	0	0
0		1	1	1	1		1		1	1	1	1	1	1	1	1	1	1	1	0	0
0		1	1	1	1		1		1	1	1	1	1	1	1	1	0	1	0	0	0
0		1	1	1	1		1		1	1	1	1	1	1	1	1	1	1	1	0	0
1		1	1	1	1		1		1	1	1	1	1	1	1	1	1	1	1	0	0
0		1	1	1	1		1		1	1	1	1	1	1	1	1	1	1	1	0	0
1		1	1	1	1		1		1	1	1	1	1	1	1	1	1	1	1	0	1
0		1		1			1		1	1	1	1			1	1	1	1	1	0	0
0		1	1	1	1		1		1	1	1	1	1	1	1	1	1	1	1	0	0
0		1	1		1															0	0
0		1	1	1	1		1		1	1	1	1	1	1	1	1	1	1	1	0	0
0		1	1	1	1		1		1	1	1	1	1	1	1	1	1	1	1	0	0
0		1	1	0	0		1		1	1	1	1	1	1	1	1	1	1	1	0	0
0		1	1	1	1		0		1	1	1	1	1	0	1	1	1	1	1	0	0
0		1	1	1	1		1		1	1	1	1	1	1	1	1	1	1	1	0	0
0		1	1	1	1		1		1	1	1	1	0	0	1	1	1	1	1	0	0
0		1	1	1	1		1		1	1	1	1	1	1	1	1	1	1	1	0	0
0		1	1	1	1		1		1	1	1	1	1	1	1	1	1	1	1	0	0
0		1	1	1	1		1		1	1	1	1	1	1	1	1	1	1	1	0	0
0		0	1	1	1		1		1	1	1	1	1	0	1	1	1	1	1	0	0
0		1	1	1	0		1		1	1	1	1	0	0	1	1		1	1	0	0
1		1	1	1	1		1		1	0	0	1	1	0	1	1		1	1	0	0
0		1	1	1	1		1		1		1	1	1	1	1	1	1	1	1	0	0
1		1	1	1	1		1		1	1	1	1	1	1	1	1	1	1	1	0	0
0		1	1	1	1		0		1	0	0	0	1	1	1	0	0	0	0	0	0
0		1	1	1	1		1		1	1	1	1	1	1	1	1	1	1	1	0	0
0		0	0	1	0		1		1	1	1	1	1	1	1	1	0	1	1	0	0
0		1	1	1	1		1		1	1	1	1	1	1	1	0	0	0		0	0
0		1	1	1	1		1		1	1	1	1	1	1	1	1	1	1	1	0	0
0		1	1		1		1		1	1	1	1	1		1	1	1	1	1	0	0
0		1	1	1	1		1		1	1	1	1	1	0	1	1	1	1	1	0	0
1		0	0	1	0		1		1	1	1	1	1	1	1	1	1	1	1	0	0
1		1	1	1	1		1		1	1	1	1	1	1	1	1	1	1	1	0	1
0		1	1	1	1		1		1	1	1	1	1	1	1	1	1	1	1	0	0
0		1	1	0	1								1	1				1	1	0	0
0		1	0	0	0		0		1	1	1	1	1	1	1	0		1	0	0	0
0		0	0	1	0		1		1	1	1	1	1	1	1	1	1	1	1	0	0
0		1	1	1	1		0		1	1	1	1	1	1	1	1	1	1	1	0	0
0		1	1	1	1		1		1	1	1	1	1	1	1	1	1	1	1	0	0
0		1	1	1	1		1		1	1	1	1	1	1	1	1	1	1	1	0	0
1		1	1	1	1		1		1	1	1	1	1	1	1	1	1	1	1	0	0
0		1	1	1	1		1		1	1	1	1	1	1	1	1	1	1	1	0	0
0		1	1	1	1		1		1	1	1	1	1	1	1	1	1	1	1	0	0
0		0	0	0	0		0		0	0	0	0	0	0	0	0	0	0	0	0	0
0		1	1	0	1		1		1	1	1	1	1	1	1	1	0	1	1	0	0
0		1	1	1	1		1		1	1	1	1	1	1	1	1	1	1	1	0	0
0		1	1	0	1		1		1	1	1	1	1	1	1	1	1			0	0
0		1	1	1	1		1		1	1	1	1	1	1	1	1	1	1	1	0	0
0		1	1	0	0		1		1	0	1	1	1	1	0	1	1	1	1	0	0
1		1	1	1	1		1		1	1	1	1	1	1	1	1	1	1	1	0	0
0		1	1	0	1		1		1	1	1	1	1	0	1	0	1	1	1	0	0
0		1	1	1	0		1		1	1	1	1	1	1	1	1	1	1	1	0	0
0		1	1	1	1		1		1	1	1	1	1	1	1	1	1	1	1	0	0
0		1	1	1	1		1		1	1	1	1	1	1	1	1	1	1	1	0	0
0		1	1	1	1		1		1	1	1	1	1	1	1	1	1	1	1	0	0
0		1	1	1	1		1		1	1	1	1	1	1	1	1		1	1	0	0
0		1	1	1	1		1		1	1	1	1	1	1	1	1	1	1	1	0	0
0		1	1	1	1								1	1	1	1	1	1	1	0	0
0		1	1	1	1		1		1	1	1	1	1	1	1	1	1	1	1	0	0
0		1	1	1	1		1		1	1	1	1	1	1	1	1	1	1	1	0	0
1		1	1	1	1		1		1	1	1	1	1	1	1	1	1	1	1	0	1
0		1	1		1															0	0
0		1	1	1	1		1		1	1	1	1	1	1	1	1	1	1	1	0	0
0		1	1	1	0		1		1	1	1	1	1	1	1	1	1	1	1	0	0
0		1	1	1	1		1		1	1	1	1	1	1	1	1	1	1	1	0	0
0		1	1	1	1		1		1	1	1	1	1	1	1	1	1	1	1	0	0
0		1	1	1	1		1		1	1	1	1	1	1	1	1	1	1	1	0	0
0		1	1	1	1		1		1	1	1	1	1	1	1	1	1	1	1	0	0
0		1	1	1	1		1		1	1	1	1	1	1	1	1	1	1	1	0	0
0		1	1	1	1		1		1	1	1	1	1	1	1	1	1	1	1	0	0
0		1	1	1	1		1		1	1	1	1	1	1	1	1	1	1	1	0	0
0		1	1	1	1		1		1	1	1	1	1		1	1	1	1	1	0	0
0		1	1	1	1		1		1	1	1	1	1	1	1	1	1	1	1	0	0
1		1	1	1	1		1		1	1	1	1	1	1	1	1	1	1	1	0	0
1		1	1	1	1		1		1	1	1	1	1	0	1	1	1	1	1	0	0
0		1	0	0	0		0		1	1	1	1	1	1	1	1		1	1	0	0
0		1	1	1	1		1		1	1	1	1			1	1		1	1	0	0
0		1	1	1	1		1		1	1	1	1	1	0	1	1	1	1	1	0	0
0		0	0	1	0		1		1	0	1	1	1	1	1	1	1	1	0	0	0
0		1	1	1	1		0		1	0	0	1	1	1	0	0	0	0	0	0	0
0		1	1	1	1		1		1	1	1	1	1	1	1	1	1	1	1	0	0
0				0			0		0	0	0	0	1	1	1	0	0	0	0	0	0
0		1	1	1	1		1		1	1	1	1	1	1	1	1	1	1	1	0	0
0		1	1	1	1		1		1	1	1	1	1	1	1	1	1	1	1	0	0
0		1	1	1	1		1		1	1	1	1	1	1	1	1		1		0	0
0		1	1		1															0	0
0		1	1	1	1		1		1	1	1	1	1	1	1	1	1	1	1	0	0
0		1	1	1	1		1		1	1	1	1	1	1	1	1	1	1	1	0	0
0		1	1	1	1		1		1	1	1	1	1	1	1	1	1	1	1	0	0
0		1	1	1	1		1		1	1	1	1	1	1	1	1	1	1	1	0	0
0		1	1	1	1		0		0	0	1	1	1	1	1	1	0	1	1	0	0
0		1	1	1	1								1	1	1	1		1	1	0	0
0		1	1	1	1		1		1	1	1	1	1	1	1	1	1	1	1	0	0
0		1	1	1	1		1		1	1	1	1	1	1	0	1	1	1	1	0	0
0		1	1	1	1		1		1	1	1	1	1	1	1	1	1	1	1	0	0
0		1	1	1	1		1		1	1	1	1	1	1	1	1	1	1	1	0	0
0		1	1	1	1		1		1	1	1	1	1	0	1	1	1	1	1	0	0
0		1	1	1	1		1		1	1	1	1	1	1	1	1	1	1	1	0	0
1		1	1	1	0		1		1	1	1	1	1	1	1	1		1	1	0	0
0		1	1	1	1		1		1	1	1	1	1	1	1	1	1	1	1	0	0
1		1	1	1	1		1		1	1	1	1	1	1	1	1		1	1	0	0
0		1	1	1	1		1		1	1	1	1	1	1	1	1	1	1	1	0	0
1		1	1	1	1		1		1	1	1	1	1	0	1	1		1	1	0	0
0		1	1	1	1		1		0	1	1	1	1	1	1	1	1	1	1	0	0
0		1	0				1		1	1	1	1	1	1	1	1	1	1	1	0	0
0		1	1	1	1		1		1	1	1	1	1	1	1	1	1	1	1	0	0
0		0	1	1	0		1		1	0	1	1	1	1	1	1	0	0	0	0	0
0		1	1	1	1		1		1	1	1	1	1	1	1	1	1	1	1	0	0
0		0	0	0	0		0		0	0	0	0	0	0	0	0	0	0	0	0	0
0		1	1	1	1		1		1	1	1	1	1	1	1	1	1	1	1	0	0
1		1	1	1	1		1		1	1	1	1	1	1	1	1	1	1	1	0	1
0		1	1	1	0		1		1	1	1	1	1	1	1	1	1	1	1	0	0
0		1	1	1	1		1		1	1	1	1	1	1	1	1	1	1	1	0	0
0		0	1	1	0		1		1	0	1	1	1	1	1	0	1	0	1	0	0
1		1	1	1	1		1		1	0	1	1	1	0	1	1		1	0	0	0
0		1	1	1	1		1		1	1	1	1	1	1	1	1	1	1	1	0	0
0		1	1	1	1		1		1	1	1	1	1	1	1	1	1	1	1	0	0
0		1	1	1	1		1		1	1	1	1	1	1	1	1	1	1	1	0	0
0		1	1	1	1		1		1	1	1	1	1	1	1	1	1	1	1	0	0
0		1	1	1	1		1		1	1	1	1	1	1	1	1	1	1	1	0	0
0		1	1	1	1		1		1	1	1	1	1	1	1			1	1	0	0
0				1					1						1	1	1	1	1	0	0
0		1	1	1	1		1		1	1	1	1	1	1	1	1	1	1	1	0	0
0		1	1	1	1		1		1	1	1	1	1	1	0	1	1	1	1	0	0
0		1	1	1	1		1		1	1	1	1	1	1	1	1	1	1	1	0	0
0		1	1	1	0		1		1	1	1	1	1	0	1	1	0	1	1	0	0
0		1	1	1	1				1				1	1	1	1	1	1	1	0	0
0		0	0	1	0		0		1	1	1	0	1	1	0	0	0	0	0	0	0
0		1	1	1	1		1		1	1	1	1	1	1	1	1	1	1	1	0	0
0		1	1		1															0	0
0		1	1	1	1		1		1	1	1	1	1	1	1	1		1	1	0	0
0		1	1	1	1		0		0	0	1	1	1	1	1	0	0	0		0	0
0		0	0	1	0		0		1	0	0	0	1	1	0	0	1	0	0	0	0
0		1	1	1	1		1		1	1	1	1	1	1	0	1	1	1	1	0	0
0		1	1	1	1		1		1	1	1	1	1	1	1	1	1	1	1	0	0
0		1	1	1	1		1		1	1	1	1	1	1	1	1	1	1	1	0	0
0		1	1	1	1		1		1	1	1	1	1	1	1	1	1	1	1	0	0
0		1	1	1	1		1		1	1	1	1	1	1	1	1	1	1	1	0	0
0		1	1	1	1		1		1	1	1	1	1	1	1	1	1	1	1	0	0
0		1	1	1	1		1		1	1	1	1	1	1	1	1	1	1	1	0	0
0		1	1	1	1		1		1	1	1	1	1	1	1	1		1	1	0	0
0		1	1	1	1		1		1	1	1	1	1	1	1	1	1	1	1	0	0
0		1	1	1	1		0		1	1	1	1	1	1	1	1	0	1	1	0	0
0		1	1	0	0		1		1	1	1	1	0	0	1	1	1	1	1	0	0
0		1	1	1	1		1		1	1	1	1	1	1	1	1	1	1	1	0	0
0		1	1	1	1		1		1	1	1	1	1	1	1	1	1	1	1	0	0
0		1	1	1	1		1		1		1		1	1	1	1		1	1	0	0
0		1	1	1	1		1		1	1	1	1	1	0	1	1	1	1	1	0	0
0		1	1	1	1		1		1	1	1	1	1	1	1	1	1	1	1	0	0
0		1	1	1	1		1		1	1	1	1	1	1	1	1	1	1	1	0	0
0		1	1	0	1		1		1	1	1	1	1	1	1	1	1	1	1	0	0
0		1	1	1	1		1				1		1	1				1	1	0	0
0		1	1	1	1		1		1	1	1	1	1	1	1	1		1	1	0	0
0		1	1	1	1		1		1	1	1	1	1	0	1	1	1	1	1	0	0
0		1	1	1	1		1		1	1	1	1	1	1	1	1	1	1	1	0	0
0		1	1	1	1		1		1	1	1	1	1	1	1	1	1	1	1	0	0
0		1	1	1	1		1		1	1	1	1	1	1	1	1	1	1	1	0	0
0		1	1	1	1		1		1	1	1	1	1	1	1	1		1	1	0	0
0		1	1	1	1		1		1	1	1	1	1	1	1	1	1	1	1	0	0
0		1	1	1	1		1		1	1	1	1	1	1	1	1		1	1	0	0
0		1	1	1	1		1		1	1	1	1	1	1	1	1	1	1	1	0	0
0		1	1	1	1		1		1	1	1	1	1	1	1	1	1	1	1	0	0
0		1	1	1	1		1		1	1	1	1	1	0	1	1	1	1	1	0	0
0		1	1	1	1		1		1	1	1	1	1	1	1	1	1	1	1	0	0
0		1	1	1	1		0		0	0	0	0	1	1	0	0	0			0	0
0		1	0	0	1		0		1	1	0	1	0	0	1	1	1	1	1	0	0
0		1	1	1	1		1		1	1	1	1	1	1	1	1	1	1	1	0	0
0		1	0	0	0		0		0	0	0	0	0	0	0	0	0	0	0	0	0
1		1	1	1	1		1		1	1	1	1	1	1	1	1	1	1	1	0	0
0		1	1	1	1		1		1	1	1	1	1	1	1	1	1	1	1	0	0
1		1	1	1	1		1		1	1	1	1	1	1	1	1	1	1	1	1	0
0		1	1	1	1				1	1	1	1	1	1	1	1	1	1	1	0	0
0		0	1	0	1		1		1	1	1	1	1	1	1	1	1	1	1	0	0
1		1	1	1	1		1		1	1	1	1	1	1	1	1	1	1	1	0	0
0		1	1	1	1		1		1	1	1	1	1	1	1	1	1	1	1	0	0
1		1	1	1	1		1		1	1	1	1	1	1	1	1	1	1	1	1	0
0		1	1	1	0		0		1	1	1	1	1	1	1	1	0	1	1	0	0
1		0	0	0	1		1		1	1	1	1	0	0	1	0	1	1	0	0	0
0		1	1	1	1		1		1	1	1	1	1	1				1	1	0	0
0		1	1	1	1		1		1	1	1	1	1	1	1	1	1	1	1	0	0
0		1	1	1	1		1		1	1	1	1	1	1	1	1	1	1	1	0	0
1		1	1	1	1		1		1	1	1	1	1	1	1	1	1	1	1	0	0
1		1	1	1	1		1		1	1	1	1	1	1				1	1	0	0
0		1	1	1	0		0		1	1	1	1	1	1	1	1	1	1	1	0	0
0		1	1	1	1		1		1	1	1	1	1	1	1	1	1	1	1	0	0
0		1	1	1	0		1		1	1	1	1	1	1	1	1	1	1	1	0	0
0		1	1	1	1		1		1	1	1	1	1	1	1	1	1	1	1	0	0
0		0	1		1		1		1	0	1	1			1	0	1	0	0	0	0
1		1	1	1	1		1		1	1	1	1	1	1	1	1	1	1	1	0	0
0		0	0	0	0		0		0	0	0	0	1	0	0	0	0	0		0	0
0		1	1	0	1		1		1	0	1	1	0	0	1	1	1	1	0	0	0
1		1	1	1	1		1		1	1	1	1	1	1	1	1	1	1	1	1	0
0		1	1	1	1		1		1	1	1	1	1	1	1	1	1	0	0	0	0
1		1	1	1	1		1		1	1	1	1	1	1	1	1		1	1	0	0
0		1	1	1	0		1		1	1	1	1	1	1	1	1	1	1	1	0	0
0		1	1	0	1		1		1	0	1	1	1	0	1	1		1	1	0	0
0		1	1	1	1		1		1	0	1		1	1	1	0		1	1	0	0
1		1	1	0	1		0		1	1	1	1	1	0	1	1	1	1	1	0	1
1		1	1	1	1		1		1	1	1	1	1	1	1	1	1	1	1	0	1
0		1	1	1	1		1		1	1	1	1	1	1	1	1	1	1	1	0	0
1		1	1	1	1		1		1	1	1	1	1	1	1	1	1	1	1	0	0
1		1	1	1	1		1		1	1	1	1	1	0	1	1	1	1	1	0	0
0		1	1	1	1		1		1	1	1	1	1	1	1	1	1	1	1	0	0
0		1	1	1	1		1			1	1	1	1	1	1	1	1	1	1	0	0
0		1	1	1	1		1		1	1	1	1	1	0	1	1		1	1	0	0
1		1	1	1	1		1		1	1	1	1	1	0	1	1	1	1	1	1	0
1		1	1	1	1		1		1	1	1	1	1	1	1	1	1	1	1	0	0
0		1	1	1	1		1		1	1	1	1	1	1	1	1	1	1	1	0	0
0		1	1	0	1		1		1	1	1	1	1	1	1	1		1	1	0	0
0		1	1	1	0		1		1	1	1	1	1	1	1	1	1	1	1	0	0
1		1	1	1	1		1		1	1	1	1	1	1	1	1	1	1	1	0	1
1		1	1	1	1		1		1	1	1	1	1	0	1	1		1	1	0	0
0		1	1	1	1		1		1	1	1	1	1	1	1	1	1	1	1	0	0
0		1	1	1	1		1		1	1	1	1	1	1	1	1	1	1	1	0	0
0		1	1	1	1		1		1	1	1	1	1	1	1	1	1	1	1	0	0
0		1	1	1	1		1		1	1	1	1	1	1	1	1	1	1	1	0	0
0			1	1	1		1		1	1	1	1	1	1	1	1	1	1	1	0	0
0		1	1	1	1		1		1	1	1	1	1	1	1	1	1	1	1	0	0
0		1	1	1	1		1		1	1	1	1	1	1	1	1	1	1	1	0	0
0		1	1	1	1		1		1	1	1	1	1	1	1	1	1	1	1	0	0
0		1	1	1	1		1		1	1	1	1	1	1	1	1	1	1	1	0	0
0		1	1	1	0		1		1	1	1	1	1	1	1	1	1	1	1	0	0
1		1	1	1	1		1		1	1	1	1	1	1	1	1	1	1	1	0	0
0		1	1	0	1		1		1	1	1	1	0	0	1	1	1	1	0	0	0
0		1	1	1	1		1		1	1	1	1	1	1	1	1	1	1	1	0	0
0		1	0	0	0		0		1	0	0	1	0	1	0	0	0	0	0	0	0
0		1	1	1	1		1		1	1	1	1	1	1	1	1	1	1	1	0	0
0				1			1		1	1	1	1	1	1	1	1	1	1	1	0	0
0		1	1	1	0		1		1	1	1	1	1	1	1	1	1	1	1	0	0
0		1	1	1	1		1		1	1	1	1	1	1	1	1	1	1	1	0	0
0		1	1	1	1		1		1	1	1	1	1	1	1	1	1	1	1	0	0
0		1	1	1	1		1		1	1	1	1	1	1	1	1	1	1	1	0	0
0		1	1	1	1		1		1	1	1	1	1	1	1	1	1	1	1	0	0
0		1	1	0	1		1		1	1	1	1	1	1	1	1	1	1	1	0	0
0				0			1		1	1		1	1	1	1	1	1	1	1	0	0
0		1	1	1	1		1		1	1	1	1	1	1	1	1	1	1	1	0	0
0			1	1	0		1		1		1		1	1	1	1	1	1	1	0	0
0		0	0	1	0		1		1	1	1	1	1	1	1	1	1	1	1	0	0
0		1	1	1	1		1		1	1	1	1	1	1	1	1	1	1	1	0	0
1				0			1		1	1	1	1	1	1	1	1	1	1	1	0	0
0		1	1	1	1		1		1		1	1	1	1	1	1	1	1	1	0	0
0		1	1	1	1		1		1	1	1	1	1	1	1	1	1	1	1	0	0
1		1	1	1	1		1		1	1	1	1	1	1	1	1	1	1	1	0	0
0		1	1	1	1		1		1	1	1	1	1	1	1	1	1	1	1	0	0
1		1	1	1	1		1		1	1	1	1	1	1	1	1	1	1	1	0	0
0		1	1	1	1		1		1	1	1	1	1	1	1	1	1	1	1	0	0
0		1	1	1	1		1		1	1	1	1	1	1	1	1	1	1	1	0	0
0		1	1	1	1		1		1	1	1	1	1	1	1	1	1	1	1	0	0
0		1	1	0	1		1		1	1	1	1	1	0	1	1	1	1	1	0	0
1		1	1	1	1		1		1	1	1	1	1	1	1	1	1	1	1	0	0
0		1	1	0	1		1		1	1	1	1	1	0	1	1	1	1	1	0	0
0		1	1	1	1		1		1	1	1	1	1	1	1	1	1	1	1	0	0
0		1	1	1	1		1		1	1	1	1	0	1	0	1	1	1	1	0	0
0		1	1	1	1		1		1	1	1	1	1	1	1	1	1	1	1	0	0
0		1	1	1	1		1		1	1	1	1	1	1	1	1		1	1	0	0
0			1	1	1		1		1	1	1	1	1	1	1	1	1	1	1	0	0
0		1	1	1	1		1		1	1	1	1	1	1	1	1	1	1	1	0	0
0		1	1	0	1		1		1	1	0	1	1	1	0	1		1	0	0	0
0		1	1	1	1		1		1	1	1	1	1	1	1	1	1	1	1	0	0
0		1	1	1	1		1		1	1	1	1	1	1	1	1	1	1	1	0	0
1		1	1		1															0	0
0		1	1	1	1		1		1	1	1	1			1	1	1	1	1	0	0
0		1	1	1	1		1		1	1	1	1	1	1	1	1	1	1	1	0	0
0		1	1	1	1		1		1	1	1	1	1	1	1	1	1	1	1	0	0
0		1	1	1	1		1		1	1	1	1	1	1	1	1	1	1	1	0	0
0		0	0	0	0		0		0	0	0	0	0	0	0	0	0	0	0	0	0
0		1	1	1	1		1		1	1	1	1	1	1	1	1	1	1	1	0	0
0		1	1	1	1		1		1	1	1	1	1	1	1	1	1	1	1	0	0
0		1	1	1	1		1		1	1	1	1	0	1	1	1	1	1	1	0	0
0				1			1		1	1	1	1	1	1	1	1	1	1	1	0	0
0		1	1	0	1		1		1	1	1	1	0	0	1	1	1	1	1	0	0
0		1	1	1	1		1		1	1	1	1	1	1	1	1	1	1	1	0	0
0		1	1	1	1		1		1	1	1	1	1	1	1	1	1	1	1	0	0
0		1	1	1	1		1		1	1	1	1	1	1	1	1	1	1	1	0	0
0		1	1	1	1		1		1	1	1	1	1	1	1	1	1	1	1	0	0
0		1	1	1	1		1		1	1	1	1	1	1	1	1	1	1	1	0	0
0		1	1	1	1				1	1		1	1	1	1			1	1	0	0
0		1	1	1	1		1		1	1	1	1	1	1	1	1	1	1	1	0	0
0		0	1	1	1		1		1	1	1	1	1	1	1	1	1	1	1	0	0
0		1	1	0	1		1		1	1	1	1	1	0	1	1	1	1	1	0	0
0		0	1	1	1		1		1	1	1	1	1	1	1	1	1	1	1	0	0
0		1	1	0	0		1		1	1	1	1	1	1	1	1		1	1	0	0
0		1	1	1	1		0		1	1	0	1	1	1	1			1	1	0	0
1		1	1	1	1		1		1	1	1	1	1	1	1	1	1	1	1	1	0
1		1	1	1	1		1		1	1	1	1	1	1	1	1	1	1	1	0	0
0		1	1	0	0		1		1	1	1	1	1	0	1	1	1	1	1	0	0
0		1	1	1	1		1		1	1	1	1	1	1	1	1	1	1	1	0	0
1		1	1	1	0		1		1	1	1	1	1	1	1	1	1	1	1	0	0
0		1	1	1	1		1		1	1	1	1	1	1	1	1	1	1	1	0	0
0		1	1	1	1		1		1	1	1	1	1	0	1	1	1	1	1	0	0
0		1	1	1	1		1		1	1	1	1	1	1	1	1	1	1	1	0	0
0		1	1	1	1		1		1	1	1	1	1	1	1	1	1	1	1	0	0
0		1	1	0	0		0		1	0	1	1	1	1	1	0	0	0	0	0	0
0		0	1	0	1		1		1	1	1	1	0	1	1	1	1	1	1	0	0
1		1	1	1	1		1		1	1	1	1	1	0	1	1	0	1	1	0	1
0		0	0	0	0				0		0	0	0	0	1	0	0	0	1	0	0
0		1	1	1	1		1		1	1	1	1			1	1	1	1	1	0	0
0		1	0	1	0		0		1	1	1	1	1	0	1	1	1	1	1	0	0
0		1	1	1	1		1		1	1	1	1	1	1	1	1		1	1	0	0
1		1		1	1		1		1	1	1	1			1	1		1	1	0	0
0		1	1	1	1		1		1	1	1	1	1		1	1		1	1	0	0
0		1	1	1	1		1		1	1	1	1	1	1	1	1	1	1	1	0	0
0		1	1	1	1		1		1	1	1	1	1	1	1	1	1	1	1	0	0
0		0	1	0	0		0		1	0	0	1	0	0	0	0	0	0	0	0	0
0		1	1	1	1		1		1	1	1	1	1	1	1	1	1	1	1	0	0
0		1	1	1	1		1		1	1	1	1	1	1	1	1	1	1	1	0	0
1		1	1	1	1		1		1	1	1	1	1	1	1	1	1	1	1	0	1
0		1	1	1	1		1		1	1	1	1	1	1	1	1	1	1	1	0	0
0		1	1	1	1		1		1	1	1	1	1	1	1	1	1	1	1	0	0
0		1	1	1	1		1		1	1	1	1	1	1	1	1	1	1	1	0	0
0		1	1	1	1		1		1	1	1	1	1	1	1	1		1	1	0	0
0		1	1	0	1		1		1	1	1	1	1	1	1	1	1	1	1	0	0
0		1	1	1	1		1		1	1	1	1	1	1	1	1	1	1	1	0	0
0		1	1	1	1		1		1	1	1	1	1	1	1	1	1	1	1	0	0
0		0	1	1	1		1		0	0	0	1	1	1	1	0	1	1	1	0	0
0		1	1	1	1								1	1	1	1	1	1	1	0	0
0		1	1	1	1		1		1	1	1	1	1	1	1	1	1	1	1	0	0
0		1	1	1	1		1		1	1	1	1	1	1	1	1	1	1	1	0	0
0		1	1	0	1		1		1	1	1	1	1	1	1	1	1	1	1	0	0
0		1	1	1	1		1		1	1	1	1	1	0	1	1	1	1	1	0	0
0		0	1	1	1		1		1	1	1	1	1	0	1	1	1	1	1	0	0
0		1	1	1	1		1		1	1	1	1	1	1	1	1		1	1	0	0
0		1	1	1	1		1		1	1	1	1	1	1	1	1		1	1	0	0
0		1	1	1	1				1	1	1	1	1	1	1	1		1	1	0	0
0		1	1	0	1		0		0	0	0	0	0	0	0	0	0	0	0	0	0
0		1	1	1	1								0	1	1	1	1	1	0	0	0
0		0		0	0		0		0	0	0	0	0	0	0	0		0		0	0
0		1	1	1	1		1		1	1	1	1	1	1	1	1	1	1	1	0	0
0		1	1	1	1		1		1	1	1	1	1	1	1	1	1	1	1	0	0
0		1	1	1	1		1		1	1	1	1	1	1	1	1	1	1	1	0	0
0		1	1	1	1		1		1	1	1	1	1	1	1	1	1	1		0	0
0		1	1	0	0		0		1	0	0		1		1	0	0	0	0	0	0
0		1	1	1	1		1		1	1	1	1	1	1	1	1	1	1	1	0	0
0		1	1	1	1		1		1	1	1	1	1	1	1	1	1	1	1	0	0
0		1	1	1	1		1		1	1	0	0	1	1	1	1	1	0	0	0	0
0		1	1	1	1		1		1	1	1	1	1	1	1	1	1	1	1	0	0
0		1	1	1	1		1		1	1	1	1	1	1	1	1	1	1	1	0	0
0		1	1	1	1		1		1	1	1	1	1	1	1	1	1	1	1	0	0
0		1	1	1	1		1		1	1	1	1	1	1	1	1	1	1	1	0	0
0		1	1	1	1		1		1	1	1	1	0	1	0	1		1	1	0	0
0		1	1	1	1		1		1	1	1	1	1	1	1	1	1	1	1	0	0
1		1	1	1	1		1		1	1	1	1	1	1	1	1	1	1	1	1	0
0		1	1	1	1		1		1	1	1	1	1	1	1	1	1	1	1	0	0
0		1	1	1	1		1		1	1	1	1	1	1	1	1	1	1	1	0	0
0		1	1	1	1		1		1	1	1	1	1	1	1	1	1	1	1	0	0
0		1	1	1	1		1		1	1	1	1	1	1	1	1	1	1	1	0	0
0		1	1	1	1		1		1	1	1	1	1	1	1	1		1	1	0	0
0		1	1	1	0		1		1	1	1	1	1	1	1	1	1	1	1	0	0
1		1	1	1	1		1		1	1	1	1	1	1	1	1		1	1	0	0
0		1	1	1	1		1		1	1	1	1	1	1	1	1	1	1	1	0	0
0		0	0	0	0		0		0	0	0	0	0	0	0	0	0	0	0	0	0
0		1	1	1	1		1		1	1	1	1	1	1	1	1	1	1	1	0	0
0		1	1	1	1		1		1	1	1	1	1	1	1	1	1	1	1	0	0
0		0	1	0	1		1		1	1	1	1	1	1	1	1	1	1	1	0	0
0		1	1	1	0		1		1	1	1	1	0	0	1	1	1	1	1	0	0
0		0	1	0	1		1		1	1	1	1	0	0	0	1	1	1	1	0	0
0		1	1	1	1		1		1	1	1	1	1	1	1	1	1	1	1	0	0
0		1	1	1	1		1		1	1	1	1	1	1	1	1	1	1	1	0	0
0		1	1	1	0		1		1	1	1	1	1	1	1	1	1	1	1	0	0
0		1	1	1	0		1		1	1	1	0	0	1	1	1	1	1	1	0	0
0		1	1	1	1		1		1	1	1	1	1	1	1	1	1	1	1	0	0
0		1	1	1	1		1		1	1	1	1	1	1	1	1	1	1	1	0	0
1		1	1	1	1		1		1	1	1	1	1	1	1	1	1	1	1	1	1
0		1	1	1	1		1		1	1	1	1	1	1	1	1	1	1	1	0	0
0		1	0	1	1		1		1	1	1	1	1	1	1	1	1	1	1	0	0
0		1	1	1	1		1		1	1	1	1	1	1	1	1	1	1	1	0	0
0		1	1	1	1		1		1	1	1	1	1	1	1	1	1	1	1	0	0
0		1	1	1	1		1		1	1	1	1	1	1	1	1	1	1	1	0	0
0		0	1	1	1		0		1	1	0	0	1	1	0	0	0	1	0	0	0
0		0	0	1	0		1		1	1	0	1	1	1	1	1	1	1	1	0	0
0		1	1	1	1		1		1	1	1	1	1	1	1	1	1	1	1	0	0
0		1	1	0	1		1		1	1	1	1	0	0	1	1	1	1	1	0	0
0		1	1	1	1		1		1	1	1	1	1	1	1	1	1	1	1	0	0
0		1	1	0	1		1		1	1	1	1	1	1	1	1	1	1	1	0	0
1		1	1	1	1		1		1	1	1	1	1	1	1	1	1	1	1	0	0
1		1	1	1	1		1		1	1	1	1	1	1	1	1	1	1	1	0	0
0		1	1	1	1		1		1	1	1	1	1	1	1	1	1	1	1	0	0
0		0	0	1	0		1		1	1	1	1	1	1	1	1	1	1	1	0	0
0		1	1	1	1		1		1	1	1	1	1	1	1	1	1	1	1	0	0
0		1		1			1		1	1	1	1	1	1	1	1	1	1	1	0	0
0		1	1	1					1	1	1	1	1	1				1		0	0
0		1	1	1	1								1	1				1	1	0	0
0		1	1	1	1		1		1	1	1	1	1	1	1	0	0	1	1	0	0
0		1	0	0	1		1		0	1	0	1	1	1	1	1	1	1	1	0	0
0		1	1	1	1		1		1	1	1	1	1	1	1	1	1	1	1	0	0
0		1	1	1	1		1		1	1	1	1	1	1	1	1	1	1	1	0	0
0		1	1	1	1		1		1	1	1	1	1	1	1	1	1	1	1	0	0
1		1	1	1	1		1		1	1	1	1	1	1	1	1	1	1	1	0	0
0				1					1	1	1	1	1	1	1	1	1	1	1	0	0
0		1	1	1	1		1		1	1	1	1	1	1	1	1	1	1	1	0	0
0		0	1	1	0		0		1	1	1	1	1	1	1	1	1	0	1	0	0
1		1	1	1	1		1		1	1	1	1	1	1	1	1	1	1	1	0	0
0		1	1	1	1		1		1	1	1	1	1	1	1	1	1	1	1	0	0
0		1	1	1	1		1		1	1	1	1	1	1	1	1	1	1	1	0	0
0		1	1	1	1		1		1	1	1	1	1	1	1	1	1	1	1	0	0
0		1	1	1	1		1		1	1	1	1	1	1	1	1	1	1	1	0	0
0		1	1	1	1		1		1	1	1	1	1	0	1	1	1	1	0	0	0
0		1	1	0	1		1		1	1	1	1	0	1	1	1	1	1	1	0	0
0		1	1	0	0		1		1	1	1	1	1	1	1	1	1	1	1	0	0
0		1	1	1	1		1		1	1	1	1	1	0	1	1	1	1	1	0	0
0		1	1	1	1		1		1	1	1	1	1	1	1	1	1	1	1	0	0
0		1	1	1	1		1		1	1	1	1	1	1	1	1	1	1	1	0	0
0		1	1	1	1		1		1	1	1	1	1	1	1	1	1	1	1	0	0
0		1	1	1	1		1		1	1	1	1	1	1	1	1	1	1	1	0	0
0		1	1	1	1		1		1	1	1	1	1	1	1	1	1	1	1	0	0
0		1	1	1	0		1		1	1	1	1	1	1	1	1	1	1	1	0	0
0		1	1	1	1		1		1	1	1	1	1	1	1	1	1	1	1	0	0
0		1	1	0	1		1		1	1	1	1	1	0				1		0	0
0		1	0		1		1		1	1	1	1	1	1	1		1	1	1	0	0
0		1	1	1	1		1		1	1	1	1	1	1	1	1	1	1	1	0	0
0		1	1	0	1		1		1	0	1	1	1	1	1	1	1	1	1	0	0
0		1	1	1	1		1		1		1	1	1	1	1	1		1	1	0	0
0		1	1	1	1		1		1		1	1	1	1				1	1	0	0
0		0	0	0	0		1		1	0	0	1	0	0	1	1	1	0	0	0	0
0		1	1	1	1		1		1	1	1	1	1	1	1	1	1	1	1	0	0
0		0	1	0	1		0		0	0	0	0	0	1	1	0	0	0	0	0	0
0		1	1	1	1		1		1	1	1	1	1	1	1	1	1	1	1	0	0
0		1	1	1	1		1		1	1	1	1	1	1	1	1	1	1	1	0	0
0		1	1	1	1		1		1	1	1	1	1	1	1	1	1	1	1	0	0
0		1	1	1	1		1		1	1	1	1	1	1	1	1	1	1	1	0	0
1				1			1		1	1	1	1	1	0	1	1	1	1	1	0	0
0		1	1	1	1		1		1	1	1	1	1	1	1	1	1	1	1	0	0
0		1	1	1	1		1		1	1	1	1	1	1	1	1	1	1	1	0	0
0		1	1	1	1		1		1	1	1	1	1	1	1	1	1	1	1	0	0
0		1	1	1	1		1		1	1	1	1	1	1	1	1	1			0	0
0		1	1	1	1		1		1	1	1	1	1	1	1	1	1	1	1	0	0
0		1	1	1	1		1		1	1	1	1	1	1	1	1		1	1	0	0
0		1	1	1	1		1		1	1	1	1	1	1	1	1	1	1	1	0	0
0		0	0	1	0		1		1	1	1	1	1	0	1	0		1	0	0	0
0		1	1	1	1		1		1	1	1	1	1	1	1	1	1	1	1	0	0
0		1	1	1	1		1		1	1	1	1	1	1	1	1	1	1	1	0	0
0		1	1	1	1		1		1	1	1	1	1	1	1	1	1	1	1	0	0
0		1	1	1	1		1		1	1	1	1	1	1	1	1	1	1	1	0	0
0		1	1	1	1		1		1	1	1	1	1	1	1	1	1	1	1	0	0
0		1	1	1	1		1		1	1	1	1	1	1	1	1	1	1	1	0	0
0		0	0	0	0		0		0	0	0	0	0	0	0	0	0	0	0	0	0
1		1	1	1	1		1		1	1	1	1	1	1	1	1	1	1	1	1	0
0		0	0	1	0		1		1	1	1	1	1	1	1	1	1	1	1	0	0
0		1	1	1	1		1		1	1	1	1	1	1	1	1	1	1	1	0	0
0		1	1	1	1		1		1	1	1	1	1	1	1	1	1	1	1	0	0
0		1	1	0	1		1		1	1	1	1	1	1	1	1	1	1	1	0	0
0		1	1	1	1		1		1	1	1	1	1	1	1	1	1	1	1	0	0
0		1	1	1	1		1		1	1	1	1	1	1	1	1	1	1	1	0	0
1		1	1	0	1		1		1	1	1	1	1	1	1	1	1	1	1	0	1
1		1	1	1	1		1		1	1	1	1	1	1	1	1	1	1	1	0	0
0		0	1	1	0		0		1	1	0	1	1	1	0	0	1	1	0	0	0
0		1	1	1	0		1		1	1	1	1	0	1	1	1	1	1	1	0	0
0		1	1	1	0		1		1	1	1	1	1	1	1	1	1	1	1	0	0
0		1	1	1	1		1		1	1	1	1	1	1	1	1	1	1	1	0	0
0		1	1	1	0		1		1	1	1	1	1	1	1	1	1	1	1	0	0
0		1	0	1	1		1		1	1	1	1	1	1	1	1	1	1	1	0	0
0		1	1	1	1								0	1	1	0	1	1	1	0	0
0		1	1	1	1		1		1	1	1	1	1	1	1	1	1	1	1	0	0
0		1	1	1	1		1		1	1	1	1	1	1	1	1	1	1	1	0	0
0		1	1	0	1		1		1	1	1	1	1	0	1	1	1	1	1	0	0
0		1	1	1	1		1		1	1	1	1	1	1	1	1	1	1	1	0	0
0		1	1	1	1		1		1	1	1	1	1	1	1	1	1	1	1	0	0
0		1	0	1	0		1		1	1	1	1	1	1	1	1	0	1		0	0
0		1	1	1	1		1		1	1	1	1	1	1	1	1	1	1	1	0	0
1		1	1	1	1		1		1	1	1	1	1	1	1	1	1	0	1	1	0
0		1	1	1	1		1		1	1	1	1	1	1	1	1	1	1	1	0	0
0		1	1	1	1		1		1	1	1	1	1	1	1	1	1	1	1	0	0
0		1	0	1	1		0		1	1	0	1	1	0	1	1	1	1	1	0	0
0		1	1	1	1		1		1	1	1	1	1	1	1	1	1	1	1	0	0
0		1	1	1	1		1		1	1	1	1	1	1	1	1	1	1	1	0	0
1		1	1	1	1		1		1	1	1	1	1	1	1	1		1	1	0	0
0		1	1	1	1		1		1	1	1	1	1	1	1	1	1	1	1	0	0
0		1	1	1	1		1		1	1	1	1	1	1	1	1	1	1	1	0	0
0		1	1	1	1		1		1	1	1	1	1	1	1	1	1	1	1	0	0
0		1	1	1	1		1		1	1	1	1	1	1	1	1	1	1	1	0	0
0		1	1	0	1		1		1	1	1	1	1	1	1	1		1	1	0	0
0		1	1	1	1		1		1	1	1	1	1	1	1	1	1	1	1	0	0
0		1	1	1	1								1	1		1	1	1	1	0	0
0		1	1	1	1		0		1	1	0	1	1	1	1	0	0	1	0	0	0
0		1	1	1	1		1			1	1	1	1	1	1	1	1	1	1	0	0
0		1	1	0	0		1		1	1	1	1	1	0	1	1	1	1	1	0	0
0		1	1	1	1		1		1	1	1	1	1	1	1	1	1	1	1	0	0
1		1	1	1	1		0		1	1	1	1	1	1	1	1	1	1	1	0	1
1		1	1	1	1		1		1	1	1	1	1	1	1	1	1	1	1	0	0
0		1	1	1	1		1		1	1	1	1	1	1	1	1	1	1	1	0	0
0		1	1	1	1		1		1	1	1	1	1	1	1	1	1	1	1	0	0
0		1	1	1	1		1		1	1	1	1	1	1	1	1		1	1	0	0
0		1	1	1	1		1		1	1	1	1	1	1	1	1	1	1	1	0	0
1		1	1	1	0		1		1	1	1	1	1	1	1	1	1	1	1	0	0
0		1	1	1	1		1		1	1	1	1			1	1	1	1	1	0	0
0		1	1	0	0		1		1		1	1	1	0				1	1	0	0
0		1	1	1	1		1		1	1	1	1	1	1	1	1	1	1	1	0	0
0			1	1	1		0		0	0	0	1	1	1	1	0	0	0	0	0	0
0		1	1	1			1		1	1	1	1	1	1	1	1	1	1	1	0	0
0		1	1	1	1		1		1	1	1	1	1	1	1	1		1	1	0	0
0		0	0	0	0		0		0	0	0	1	0	0	1	0	0	0	0	0	0
0		1	1	0	0		1		1	1	1	1	1	1	1	1	1	1	1	0	0
0									1	1	1	1			1	1		1	1	0	0
0		1	1	1	1		1		1	1	1	1	1	0	1	1		1	1	0	0
0		1	1	1	1		1		1	1	1	1	1	1	1	1	1	1	1	0	0
0		1		1			1		1	1	1	1	1	1	1	1	1	1	1	0	0
0		1	1	1	1		1		1	0	1	1	1	1	1	1		1	1	0	0
1		1	1	1	1		1		1	1	1	1	1	1	1	1	1	1	1	0	0
0		1	1	1	1		1		1	1	1	1	1	1	1	1	1	1	1	0	0
0		1	1	1	0		1		1	1	1	1	1	1	1	1	1	1	1	0	0
0		1	0	1	1		1		1	1	1	1	1	1	1	1	1	1	1	0	0
0		1	1	1	1		1		1	1	1	1	1	1	1	1	1	1	1	0	0
0		0	0	1	0		1		0	0	1	1	1	1	1	1	1	1	1	0	0
0		1	1	1	1		1		1	1	1	1	1	1	1	1	1	1	1	0	0
1		1	1	1	1		1		1	1	1	1	1	1	1	1		1	1	0	0
0		1	1	1	1		1		1	1	1	1	1	1	1	1	1	1	1	0	0
0		1	1	1	1		1		1	1	1	1	0	0	1	1	1	1	1	0	0
0		1	1	1	1								1	1	1	1	1	1	1	0	0
0		1	1	1	1		1		1	1	1	1	1	1	1	1	1	1	1	0	0
0		1	1	1	1		1		1	0	1	1	1	1	1	1	1	1	1	0	0
1		1	1	1	1		1		1	1	1	1	1	0	1	1	1	1	1	0	0
0		0	1	1	1		1		1	1	1	1	1	1	1	1	1	1	1	0	0
0		1	1	1	1		1		1	1	1	1	1	1	1	1	1	1	1	0	0
0		1	1	1	1		1		1	1	1	1	1	1	1	1	1	1	1	0	0
0		1	1	1	1		1		1	1	1	1	1	1	1	1	1	1	1	0	0
0		1	1	0	1		1		1	1	1	1	0	1	1	1		1	1	0	0
0		1	1	0	1		1		1	1	1	1	1		1	1	1	1	0	0	0
0		1	1	1	1		1		1	1	1	1	1	1	0	1	1	1	1	0	0
0		1	1	1	1		1		1	1	1	1	1	1	1	1	1	1	1	0	0
0		1	1	1	1		1		1	1	1	1	1	1	1	1	1	1	1	0	0
0		1	1	1	1		1		1	1	1	1	1	1				1	1	0	0
0		1	1	1	1		1		1	1	1	1	1	1	1	1	1	1	1	0	0
0		1	1	1	1		1		1	1	1	1	1	1	1	1	1	1	1	0	0
1		1	1	1	1		1		1	1	1	1	1	0	1	1	1	1	1	0	0
0		1	1	1	1		1		1	1	1	1	1	1	1	1	1	1	1	0	0
0		1	1	1	1		1		1	1	1	1	1	1	1	1	1	1		0	0
1		1	1		1															0	0
0		1	1	1	1		1		1	1	0	1	0	1	1	1	0	1	1	0	0
0		1	1	1	1		1		1	1	1	1	0	1	1	1	1	1	1	0	0
0		1	1	1	1		1		1	1	1	1	1	1	1	1	1	1	1	0	0
0		1	1	1	1		1		1	1	1	1	1	1	1	1	1	1	1	0	0
1		1	1	1	1				1	1	1	1	1	1	1	1		1	1	0	0
0		1	1	1	1		1		1	1	1	1	1	1	1	1	1	1	1	0	0
0		1	1	1	1		1		1	1	1	1	1	1	1	1	1	1	1	0	0
0		0	0	1	1		1		1	1	1	1	1	1	1	1	1	1	1	0	0
1		1	1	1	1		1		1	1	1	1	1	1	1	1	1	1	1	0	1
1		1	1	1	1		1		1	1	1	1	1	1	1	1	1	1	1	0	0
0		1	1	0	1		0		1	0	1	0	1	1	1	0	0	1	0	0	0
0		1	1	1	1		1		1	1	1	1	1	1	1	1	1	1	1	0	0
1		1	1	1	0		0		1	1	1	0	1	0	1	1		1	1	0	0
0		1	1	1	0		1		1	1	1	1	1	0	1	1	1	1	1	0	0
0		1	1	1	1		1		1	1	1	1	1	1	1	1	1	1	1	0	0
1		1	1	1	1		1		1		1	1	1	1	1	1		1	1	0	0
0		1	1	1	0		1		1	0	1	1			1	1		1	1	0	0
0		1	0	1	1								1	1	1	1	1	1	1	0	0
0		1	1	1	1		1		1	1	1	1	1	1	1	1	1	1	1	0	0
1		1	1	1	0		1		1	1	1	1	1	0	1	1	1	1	1	1	1
0		1	1	1	1		1		1	1	1	1	1	1	1	1	1	1	1	0	0
0		1	1	1	1		1		1	1	1	1	1	1	1	1	1	1	1	0	0
1		1	1	1	1		1		1	1	1	1	1	0	1	1	1	1	1	1	0
0		1	1	1	1		1		1	1	1	1	1	1	1	1	1	1	1	0	0
0		1	1	0	1		1		1	1	1	1	1	1	1	1	1	1	1	0	0
0		1	1	1	1		1		1	1	1	1	1	0	1	1	1	1	1	0	0
1		1	1	1	1		1		1	1	1	1	1	1	1	1	1	1	1	0	0
0		1	1	1	1		1		1	1	1	1	1	1	1	1	1	1	1	0	0
1		1	1	1	1				1			1	1	1	1	1		1	1	0	0
0		1	1	1	1		1		1	1	1	1	1	1	1	1	1	1	1	0	0
0		1	1	1	1		1		1	1	1	1	1	1	1	1		1	1	0	0
0		1	1	1	1		1		1	1	1	1	1	1	1	1		1	1	0	0
1		1	1	1	1		1		1	1	1	1	1	1	0	0	0	1	1	1	0
1		1	1	1	1		1		1	1	1	1	1	1	1	1	1	1	1	0	0
0		1	1	1	1		1		1	1	1	1	1	1	1	1	1	1	1	0	0
1		1	1	1	1		1		1	1	1	1	1	0	1	1	1	1	1	0	0
0		0	0	1	1		1		1	1	1	1	1	1	1	1	1	1	1	0	0
0		1	1	1	1		1		1	1	1	1	1	1	1	1	1	1	1	0	0
0		1	1	0	0		1		1	1	1	1	1	1	1	1		1	1	0	0
0		0	1	1	1		1		1	1	1	1	1	1	1	1	1	1	1	0	0
0		1	1	1	1		1		1	1	1	1	1	1	1	1	1	1	1	0	0
0		1	1	1	1		1		1	1	1	1	1	1	1	1	1	1	1	0	0
1		1	1	1	1		1		1	1	1	1	1	1	1	1		1		0	1
0		1	1	1	1		1		1	1	1	1	1	1	1	1	1	1	1	0	0
0		0	1	1	0		1		1	1	1	1	1	1	1	1	1	1	1	0	0
0		1	1	1	1		1		1	1	1	1	1	0	1	1	1	1	1	0	0
0		1	1	1	1		1		1	1	1	1	1	1	1	1	1	1	1	0	0
0		1	1	1	1		1		1	1	1	1	1	1	1	1	1	1	1	0	0
1		1	1	1	1		1		1	1	1	1	1	1	1	1	1	1	1	0	0
1		1	1	1	1		1		1	1	1	1	1	1	1	1	1	1	1	0	0
0		0	0	1	0		1		1	1	1	1	1	1	1	1	1	1	0	0	0
0		1	1	1	1		1		1	1	1	1	1	1	1	1	1	1		0	0
0		1	1	1	1		1		1	1	1	1	1	0	1	1	1	1	1	0	0
0		1	1	1	1		1		1	1	1	1	1	1	1	1	1	1	1	0	0
0		1	1	1	1		1		1	1	1	1	1	1	1	1	1	1	1	0	0
0		1	1	1	1		1		1	1	1	1	1	1	1	1	0	1	1	0	0
0		1	1	1	1		0		0	0	0	0	1	1	1	0	1	1	1	0	0
0		1	1	1	1		1		1	1	1	1	1	1	1	1	1	1	1	0	0
0		1	1	1	1		1		1		1	1	1	1	1	1	1	1	1	0	0
0		1	1	1	1		1		1	1	1	1	1	1	1	1	1	1	1	0	0
1		1	1	0	1		1		1	1	1	1	0	1	1	1	1	1	1	1	0
0		1	1	1	1		1				1		1					1		0	0
0		0	1	1	1		1		1	1	1	1	1	1	1	1	1	1	1	0	0
0		1	1	1	1		1		1	1	1	1	1	1	1	1	1	1	1	0	0
1		1	1	1	1		1		1	1	1	1			1	1	1	1	1	0	0
0		1	1	1			1		1	1	1	1	1	0	1	1	1	1	1	0	0
1		1	1	1	1		1		1	1	1	1	1	1	1	1	1	1	1	1	1
0		1	1	0	1		1		1	1	1	1	1	1	1	1	1	1	1	0	0
0		1	1	1	1		1		1	1	1	1	1	1	1	1	1	1	1	0	0
0		1	1	1	1		1		1	1	1	1	1	1	1	1	1	1	1	0	0
1		1	1	1	1		1		1	1	1	1	1	1	1	1	1	1	1	1	0
0		0	1	1	1		1		1	1	1	1	0	1	1	1	1	1	1	0	0
0		1	1	1	0		1		1	1	1	1	1	1	1	1	1	1	1	0	0
0		1	1	1	1		1		1	1	1	1	1	1	1	1	1	1	1	0	0
1		1	1	1	1		0		1	1	0	0	1	1	1	1	1	1	1	1	0
0		1	1	1	1		1		1	1	1	1	1	1	1	1	1	1	1	0	0
0		1	1	1	1		1		1	1	1	1	1	1	1	1	1	1	1	0	0
0		1	1	0	1		0		0	0	1	1	1	1	1	1	1	1	1	0	0
0		1	1	1	1		1		1	1	1	1	1	1	1	1	1	1	1	0	0
1		1	1	1	1		1		1	1	1	1	1	1	1	1	1	1	1	1	1
0		1	0	1	0		1		1	1	1	1	1	1	1	1	1	1	1	0	0
0		1	1	1	1		1		1	1	1	1	1	1	1	1	1	1	1	0	0
1		1	1	1	1		1		1	1	1	1	1	1	1	1	1	1	1	0	0
0		1	1	1	1		1		1	1	1	1	1	1	1	1	1	1	1	0	0
0		1	0	1	0		1		1	1	1	1	1	0	1	1	1	1	1	0	0
0		1	1	0	1		1		1	1	1	1	1	1	1	1	1	1	1	0	0
0		1	1	1	1		1		1	1	1	1	1	1	1	1	1	1	1	0	0
0		1	0	1	0		1		1	1	1	1	1	1	1	1	1	1	1	0	0
0		1	1	1	1		1		1	1	1	1	1	1	1	1	1	1	1	0	0
0		1	1	1	1		1		1	1	1	1	1	1	1	1	1	1	1	0	0
0		1	0	1	1		0		0	0	1	1	0	1	1	0	1	1	1	0	0
0		1	1	1	1		1		1	1	1	1	1	1	1	1	1	1	1	0	0
0		1	1	1	1		1		1	1	1	1	1	1	1	1	1	1	1	0	0
0		1	1	0	1		1		1	1	1	1	1	1	1	1	1	1	1	0	0
0		1	1	1	1		1		1	1	1	1	1	0	1	1	1	1	1	0	0
0		1	1	1	1		1		1	1	1	1	1	1				1	1	0	0
0		1	1	1	1		1		1	1	1	1	1	1	1	1	1	1	1	0	0
0		1	1	1	1		1		1	1	1	1	1	1	1	1	1	1	1	0	0
0		1	1	1	1		1		1	1	1	1	1	1	1	1	1	1	1	0	0
0		1	1	1	1		1		1	1	1	1	1	1	1	1	1	1	1	0	0
0		1	1	1	1		1		1	1	1	1	1	1	1	1	1	1	1	0	0
0		1	1	1	1		1		1	1	1	1	1	1	1	1		1	1	0	0
0		1	1	1	1		1		1	1	1	1	1	1	1	1	1	1	1	0	0
0		1	1	1	1		1		1	1	1	1	1	1	1	1		1	1	0	0
0		1	1		1		1		1	1	1	1	1	1	1	1	1	1	1	0	0
0		1	1	1	1		1		1	1	1	1	1	1	1	1		1	1	0	0
0		1	1	0	1		1		1	1	1	1	1	1	1	1	1	1	1	0	0
0		1	1	1	1		1		1	1	1	1	1	1	1	1	1	1	1	0	0
1		1	0	0	0		1		1	1	1		1	0	1	1		1		0	0
0			1	0	1		1		1	1	1	1	1	1	1	1	1	1	1	0	0
1		1	1	1	1		1		1	1	1	1	1	1	1	1	1	1	1	1	1
0		1	1	1	1		1		1		1		1	0	0	1	1	1	1	0	0
0		1	1	1	1		1		1	1	1	1	1	1	1	1	1	1	1	0	0
1		1	1	1	1		1		1	1	1	1	1	1	1	1	1	1	1	1	0
0		1	1	1	1		1		1	1	1	1	1	1	1	1	1	1	1	0	0
0		1	1	1	1		1		1	1	1	1	1	1				1	1	0	0
1		1	1	1	1		1		1	1	1	1	1	0	1	1	1	1	1	0	1
0		1	1	1	1		1		1	1	1	1	1	1	1	1	1	1	1	0	0
0		1	1	1	1		1		1	1	1	1	1	1	1			1	1	0	0
0		1	1	1	1		1		1	1	1	1	1	1	1	1	0	1	1	0	0
0		1	1	1	1		1		1	1	1	1	1	1	1	1	1	1	1	0	0
0		1	1	1	1		1		1	1	1	1	1	1	1	1	1	1	1	0	0
1		1	1	1	1		1		1	1	1	1	1	1	1	1	1	1	1	0	0
0		1	1	1	1		1		1	1	1	1	1	1	1	1	1	1	1	0	0
0		1	1	1	1		1		0	0	1	1	1	1	1	1	1	1	1	0	0
0		1	1	1	1		1		1		1	1	1	1	1	1	1	1	1	0	0
0		1	1	1	1		1		1	1	1	1	1	1	1	1	1	1	1	0	0
0		1	1	1	1		1					1	1	1	1	1	0	1	1	0	0
1		1	1	1	1		1		1	1	1	1	1	1	1	1	1	1	1	0	0
0		1	0	1	1		1		1	1	1	1	1	1	1	1	1	1	1	0	0
0		1	1	1	1								1	1				1	1	0	0
1		1	0	1	0		1		1	1	1	1	1	1	1	1	1	1	1	1	0
0		1	1	1	1		1		1	1	1	1	1	1	1	1	1	1	1	0	0
0		1	1	1	1		1		1	1	1	1	1	1	1	1	1	1	1	0	0
0		1	1	0	1		1		1	1	1	1	1	1	1	1	1	1	1	0	0
0		1	1	1	1		1		1	1	1	1	1	1	1	1	1	1	1	0	0
0		1	1	1	1		1		1	1	1	1	1	1	1	1	1	1	1	0	0
0		1	1	1	1		1		1	1	1	1	1	1	1	1	1	1	1	0	0
0		1	1	1	0		1		1	0	1	1	1	1	1	1	1	1	1	0	0
1		1	1	0	0		1		1	1	1	1	1	0	1	1	1	1	1	1	0
0		1	1	1	1		1		1	1	1	1	1	1	1	1	1	1	1	0	0
0		1	1	1	1		1		1	1	1	1	1	1	1	1	1	1	1	0	0
0		1	1	1	0		1		1	1	1	1	1	1				1	1	0	0
0		1	1	1	1		1		1	1	1	1	1	0	1	1	1	1	1	0	0
0		1	1	1	1		1		1	1	1	1	1	1	1	1	1	1	1	0	0
0		1	1	1	1		1		1	1	1	1	1	1	1	1	1	1	1	0	0
1		1	1	1	1		1		1	1	1	1	1	1	1	1	1	1	1	0	0
1		1	1	1	1		1		1	1	1	1	1	0	1	1	1	1	1	0	0
0		1	1	1	1		1		1	1	1	1	1	1	1	1	1	1	1	0	0
0		1	1	1	1		1		1	1	1	1	1	1	1	1	1	1	1	0	0
0		1	1	1	0		1		1	1	1	1	1	1	1	1	1	1	1	0	0
0		1	1	1	1		1		1	1	1	1	1	1	1	1	1	1	1	0	0
1		1	1	1	1		1		1	1	1	1	1	1	1	1	1	1	1	1	0
1		1	1	1	0		1		1	1	1	1	1	1	1	1		1	1	0	1
0		1	1	1	1		1		1	1	1	1	1	1	1	1	1	1	1	0	0
0		1	1	0	1		1		1	1	1	1	1	0	1	1	1	1	1	0	0
0		1	1	1	1		1		1	1	1	1	1	1	1	1	1	1	1	0	0
0		1	1	1	1		1		1	1	1	1	1	1	1	1		1	1	0	0
1		1	1	1	1				1		1	1	1	1	1	1		1	1	0	1
1		1	1	0	1		1		1	1	0	1	1	0	1	1	1	1	1	0	0
0		1	1	0	0		1		1	1	1	1	1	0	1	1		1	1	0	0
0		1	1	1	1		1		1	1	1	1	1	0	1	1	1	1	1	0	0
0		1	1	1	1		1		1	1	1	1	1	1	1	1	1	1	1	0	0
0		1	1	1	1		1		1	1	1	1	1	1	1	1	1	1	1	0	0
0		0	0	1	1		1		1	1	1	1	1	1	1	0	0	1	0	0	0
0		1	1	1	0		1		1	1	1	1	1	1	1	1	1	1	1	0	0
1		1	1	1	1		1		1	1	1	1	1	1	1	1	1	1	1	0	0
0		1	1	1	1		1		1	1	1	1	1	1	1	1	1	1	1	0	0
0		1	1	1	1		1		1	1	1	1	1	1	1	1	1	1	1	0	0
0		1	1	1	1		1		1	1	1	1	1	1	1	1	1	1	1	0	0
1		1	1	1	1		1		1	1	1	1	1	1	1	1	1	1	1	0	0
0		1	1	1	1		1		1	1	1	1	1	1	1	1	1	1	1	0	0
0		1	1	0	0		1		1	1	1	1	1	0	1	1	1	1	1	0	0
0		1	1		1															0	0
0		1	1	1	1		1		1	1	1	1	1	1	1	1	1	1	1	0	0
0		1	1	1	0		1		1	1	1	1	1	1				1	1	0	0
0		1	1	1	1		1		1	1	1	1	1	1	1	1	1	1	1	0	0
0		1	1	1	1		1		1	1	1	1	1	1	1	1	1	1	1	0	0
0		1	0	1	0		1		1	1	1	1	1	1				1	1	0	0
0		1	1	1	1		1		1	1	1	1	1	1	1	1	1	1	1	0	0
0		1	1	1	1		1		1	1	1	1	1	1	1	1	1	1	1	0	0
0		1	1	1	1		1		1	1	1	1	1	1	1	1	1	1	1	0	0
0		1	1	0	1		1		1	1	1	1	1	1	1	1	1	1	1	0	0
0		1	1	1	1		1		1	1	1	1	1	1	1	1	1	1	1	0	0
1		1	1	1	0		1		1	1	1	1	1	0	1	1	1	1	1	1	0
0		1	1	1	1		1		1	1	1	1	1	1	1	1	1	1	1	0	0
1		1	1	1	1		1		1	1	1	1	1	1	1	1	1	1	1	0	0
0		1	1	1	1				1				1	1	1	1		1	1	0	0
0		1		1			1		1	1	1	1	1	1	1	1	1	1	1	0	0
0		1	1	1	1		1		1	1	1	1	1	1	1	1	1	1	1	0	0
1		1	1	1	0		1		1	1	1	1	1	1	1	1	1	1	1	0	0
0		1	1	1	1		1		1	1	1	1	1	1	1	1	1	1	1	0	0
0		1	1	1	1		1		1	1	1	1	1	1	1	1	1	1	1	0	0
0		1	1	1	1		1		1	1	1	1	1	1	1	1	1	1	1	0	0
0		1	1	1	1		1		1	1	1	1	1	1	1	1	1	1	1	0	0
0		1	1	1	1		1		1	1	1	1	1	1	1	1	1	1	1	0	0
0		1	1	1	0		1		1	0		0	1	1	1	1	1	1	1	0	0
0		1	1	1	1		1		1	1	1	1	1	1	1	1	1	1	1	0	0
0		1	0	1	0		1		1	1	1	1	1	0	0	1	0	1	0	0	0
0		1	1	1	0		1		1	1		1	1	1	0	1	1	1	1	0	0
0		1	1	1	1		0		0	0	0	0	1	1	1	0		0	0	0	0
0		1	1	1	1		1		1	1	1	1	1	1	1	1	1	1	1	0	0
0		1	1	1	1		0		1	1	1	1	1	0	1	1	0	1	1	0	0
0				1	1		1		1	1	1	1	1	1	1	1	1	1	1	0	0
0		1	1	1	1				1	1	1	1	1	1	1	1	1	1	1	0	0
0		1	1	1	1		1		1	1	1	1	1	1	1	1	1	1	1	0	0
0		1	1	1	1		1		1	1	1	1	1	1	1	1	1	1	1	0	0
0		1	1	1	1		1		1	1	1	1	1	1	1	1	1	1	1	0	0
0		0	0	0	0		0		0	0	0	0	0	0	0	0	0	0	0	0	0
0		1	1	0	1		1		1	1	1	1	1	1	1	1	1	1	1	0	0
0		1	1	1	1		1		1	1	1	1	1	1	1	1	1	1	1	0	0
0		1	1	1	1		1		1	1	1	1	1	1	1	1	1	1	1	0	0
1		0	0	0	0		1		1	1	1	1	0	0	0	0	0	0	0	0	0
0		1	1	1	1		1		1	0	1	1	1	0	1	1	1	1	1	0	0
0		1	1	1	1		1		1	1	1	1	1	1	1	1	1	1	1	0	0
0		1	1	1	1								1	1	1	1	1	1	1	0	0
0		0	1	0	0		0		1	0	0	0	0	1	0	0	0	0	0	0	0
1		1	1	1	1		1		1	1	1	1	1	0	1	1	1	1	1	0	0
0		1	1	1	1		1		1	1	1	1	1	1	1	1	1	1	1	0	0
1		1	1	1	1		1		1	1	1	0	1	1	1	1	1	1	1	0	0
1		1	1	1	1		1		1	1	1	1	1	0	0	0	1	1	1	1	0
1		1	1	1	1		1		1	1	1	1	1	0	1	1	1	1	1	1	0
0		1	1	1	1		1		1	1	1	1	1	1	1	0	0	1	1	0	0
0		1	1	1	1		1		1	1	1	1	1	1	1	1	1	1	1	0	0
0		1	1	1	1		1		1			1	1	1				1	1	0	0
0		1	1	1	1		1		1	1	1	1	1	1	1	1	1	1	1	0	0
0							1		1	1	1	1	1		1	1	1	1	1	0	0
0		1	1	1	1		1		1	1	1	1	1	1	1	1	1	1	1	0	0
1		1	1	1	1		1		1	1	1	1	1	1	1	1	1	1	1	0	0
0		1	1	1	1		1		1	1	1	1	1	1	1	1	1	1	1	0	0
0		1	1	1	1		1		1	1	1	1	1	1	1	1	1	1	1	0	0
1			1	1	1		1		1	1	1	1	0	1	1	1	1	1	1	0	0
0		1	1	1	1		1		1	1	1	1	1	1	1	1		1	1	0	0
1		1	1	1	1		1		1	1	1	1	1	1	1	1	1	1	1	0	1
1		1	1	0	1		1		1	1	1	1	1	1	1	1	1	1	1	0	0
1		1	1	1	1		1		1	1	1	1	0	1	1	1	1	1	1	0	0
0		1	1	1	1		1		1	1	1	1	1	1	1	1	1	1	1	0	0
0		1	1	1	1		1		1	1	1	1	1	1	1	1	1	1	1	0	0
1		1	1	0	1		1		1	1	1	1	0	0	1	1	1	1	1	0	0
0		1	1	1	1		1		1	1	1	1	1	1	1	1	1	1	1	0	0
0																			1	0	0
0		1	1	1	1		1		1	1	1	1	1	1	1	1	1	1	1	0	0
1		0	1	0	0		1		0	1	1	1	1	1	0	0	0	1	1	0	1
0		1	1	1	1		1		1	1	1	1	1	1	1	1	1	1	1	0	0
0		1	1	1	1		1		1	1	1	1	1	1	1	1	1	1	1	0	0
1		1	1	1	1		1		1	1	1	1	1	1	1	1	1	1	1	0	0
0		1	1	1	1		1		1	1	1	1	1	1	1	1	1	1	1	0	0
1		1	1	1	1		1		1	1	1	1	1	1	1	1	1	1	1	0	0
1		1	1	1	1		1		1	1	1	1	1	1	1	1	1	1	1	0	0
0		1	1	1	1		1		1	1	1	1	1	1	1	1	1	1	1	0	0
0		1	1	1	1		1		1	1	1	1	1	1	1	1	1	1	1	0	0
0		1	1	1	1		1		1	1	1	1	1	0	1	1		1	1	0	0
0		1	1	1	1		1		1	1	1	1	1	1	1	1	1	1	1	0	0
0		0	1	0	1		1		1	1	1	1	0	1	1	1	1	1	1	0	0
0		1	1	1	1		1		1	1	1	1	1	1	1	1	1	1	1	0	0
0		1	1	1	1		1		1	1	1	1	1	1	1	1	1	1	1	0	0
1		1	1	1	1		1		1	1	1	1	1	1	1	1	1	1	1	0	0
0		1	1	0	1								1	1	1	1		1	1	0	0
0		1	1	1	1		1		1	1	1	1			1	1	1	1	1	0	0
0		1	1	1	1		1		0	0	0	0	0	0	0	1	0	0	0	0	0
0		1	1	1	1		0		1		1	0			1	0	0	0	0	0	0
0		1	1	1	1		1		1	1	1	1	1	1	1	1	1	1	1	0	0
1		1	1	1	1		1		1	1	1	1	1	0	1	1	1	1	1	0	0
0		1	1	1	1		1		1	1	1	1	1	1	1	1	1	1	1	0	0
0		1	1	0	1		1		1	1	1	1	1	1	1	1	1	1	1	0	0
0		1	1	1	1		1		1	1	1	1	1	1	1	1	1	1	1	0	0
0		1	1	1	1		1		1	1	1	1	1	1	1	1	1	1	1	0	0
0		1	1	1	1		1		1	0	1	1	1	1				1		0	0
0		1	1	1	1		1		1	1	1	1	1	1	1	1		1	1	0	0
0		1	1	1	1		1		1	1	1	1	1	1	1	1	1	1	1	0	0
0		1	1	1	1		1		1	1	1	1	1	1	1	1	1	1	1	0	0
0		1	1	1	1		1		1	1	1	1	1	1	1	1	1	1	1	0	0
0		1	1	1	1		1		1	1	1	1	1	1	1	1	1	1	1	0	0
1				1	1		1		1	1	1	1	1	1	1	1		1	1	0	0
1		1	1	0	1		1		1	1	1	1	0	0	1	1	1	1	1	0	0
0		1	1	0	1		1		1	1	1	1	1	1	1	1	1	1	1	0	0
0		1	1	1	1		1		1	1	1	1	1	1	1	1	1	1	1	0	0
1		1	1	1	1		1		1	1	1	1	1	1	1	1	1	1	1	0	1
0		1	1	0	1		0		1	0	1	0	1	1	1	1	0	0	1	0	0
1		1	1	1	1		1		1	1	1	1	1	1	1	1	1	1	1	0	0
0		1	1	1	1		1		1	1	1	1	1	1	1	1	1	1	1	0	0
1		1	1	1	1		1		1	1	1	1	1	1	1	1	1	1	1	0	0
0		1	1	1	1		1		1	1	1	1	1	1	1	1	1	1	1	0	0
0		1	1	1	1		1		1	1	1	1	1	1	1	1	1	1	1	0	0
0		1	1	1	1		1		1	1	1	1	1	1	1	1	1	1	1	0	0
1		1	1	1	1		0		1	1	1	1	1	1	1	1	0	1	1	0	0
0		1	1	1	0		1		1	1	1	1	1	1	1	1	1	1	1	0	0
1		1	1	1	1		1		1	1	1	1	1	1	1	1	1	1	1	0	0
0		1	1	1	1		1		1	1	1	1	1	1	1	1	1	1	1	0	0
0		1	1	0	1		1		1	1	1	1	1	1	1	1	1	1	1	0	0
0		1	1	1	1		1		1	1	1	1	1	1	1	1	1	1	1	0	0
1		1	1	1	1		1		1	1	1	1	1	1	1	1	1	1	1	0	0
0		1	1	0	1		1		1	1	1	1	1	1	1	1	1	1	1	0	0
0		0	1	1	0		1		1	1	1	1	1	1	1	1	1	1	1	0	0
0		0	1	1	1		1		1	1	1	1	1	1	1	1	1	1	1	0	0
1		0	0	1	0		0		1	0	0		1	0	1	0	0	0	0	0	0
0		1	1	1	1		1		1	1	1	1	1	1	1	1	1	1	1	0	0
0		1	1	1	1		1		1	1	1	1	1	1	1	1	1	1	1	0	0
1		1	1	1	1		1		1	1	1	1	1	1	1	1	1	1	1	0	0
0		1	1	1	1		1		1	1	1	1	1	1	1	1	1	1	1	0	0
0		1	1	1	1		1		1	1	1	1	1	1	1	1	1	1	1	0	0
0		1	1	0	1		1		1	1	1	1	1	0	1	1	1	1	1	0	0
0		1	1	1	1		1		1	1	1	1	1	1	1	1	1	1	1	0	0
0		1	1	1	0		1		1	1	1	1	1	1	1	1		1	1	0	0
0		1		1			1		1	1	1	1	1	1	1	1	1	1	1	0	0
0		1	1	0	1		1		1	1	1	1	1	1	1	1	1	1	1	0	0
0		1	1	1	1		1		1	1	0	1	0	1	1	1	1	1	1	0	0
0		1	1	0	1		1		1	1	1	1	1	1	1	1	1	1	1	0	0
0		1	1	1	1		1		1	1	1	1	1	1	1	1	1	1	1	0	0
0		1	1	1	1		1		1	0	1	1	1	0	1	1	1	1	1	0	0
0		1	1	1	1		1		1	1	1	1	1	1	1	1	1	1	1	0	0
0		1	1	1	1		1		1	1	1	1	1	1	1	1	1	1	1	0	0
1		1	1	1	1		1		1	1	1	1	1	0	1	0	1	1	1	0	1
1		1	1	0	0		1		1	1	1	1	1	1	1	1	1	1	1	0	0
0		1	1		1															0	0
0		1	1	1	1				1				1	1	1	1	1	1	1	0	0
1		1	1	1	1		1		1	1	1	1	1	1	1	1	1	1	1	0	0
1		1	1	1	1		1		1		1	1	1	0	1	1	1	1	1	0	0
0		1	1	1	1		1		1	1	1	1	1	1	1	1	1	1	1	0	0
0		1	1	1	1								1	1	1	1	1	1	1	0	0
0		1	1	1	1		1		1	1	1	1	1	1	1	1	1	1	1	0	0
0		1	1	1	1		1		1	1	1	1	1	1	1	1	1	1	1	0	0
0		0	1	0	1		1		1	1	1	1	0	1	1	1	1	1	1	0	0
0		1	1	1	1		1		1	1	1	1	1	1	1	1	1	1	1	0	0
0		1	1	1	1		1		1	1	1	1	1	1	1	1	1	1	1	0	0
0		1	1	1	1		1		1	1	1	1	1	1	1	1	1	1	1	0	0
0		1	1	1	1		1		1	1	1	1	1	1	1	1	1	1	1	0	0
0		1	1	1	1		1		1	1	1	1	1	0	1	1	1	1	1	0	0
1		0	0	0	0		0		1	0	1	1	1	0	1	0	0	0	0	0	1
1		1	1	1	1		1		1	1	1	1	1	1	1	1	1	1	1	0	0
0		1	1	1	1				1						1	1		1	1	0	0
1		1	1	1	1		1		1	1	1	1	1	1	1	1	1	1	1	0	0
1		1	1	1	1		1		1	1	1	1	1	1	1	1	1	1	1	0	0
0		1	1	1	1		1		1	1	1	0	1	1	1	1	1	1	1	0	0
0				1			1		1	1	1	1	1	1	1	1	1	1	1	0	0
1		1	0	1	1		0		1	1	1	1	1	1	0	0	1	1	1	0	1
0		0	1	0	0		1		1	1	1	1	1	0	1	1	1	1	1	0	0
0		1	0	1	0		1		1	1	1	1	1	1	1	1	1	1	1	0	0
0		1	1	1	1		1		1	1	1	1	1	1	1	1	1	1	1	0	0
0		1	1	1	1		1		1	1	1	1	1	1	1	1	1	1	1	0	0
0		1	1	1	1		1		1	1	1	1	1	1	1	1	1	1	1	0	0
0		1	1	1	1		1		1	1	1	1	1	1	1	1	1	1	1	0	0
0		1	1	1	1		1		1	1	1	1	1	1	1	1	1	1	1	0	0
1		1	1	1	1		1		1	1	1	1	1	1	1	1	1	1	1	1	0
0		1	1	1	1		1		1	1	1	1	1	0	1	1	1	1	1	0	0
0		1	1	1	1		1		1	1	1	1	1	1	1	1	1	1	1	0	0
0		1	1	1	1		1		1	1	1	1	1	1	1	1	1	1	1	0	0
0		1	1	1	1		1		1	1	1	1	1	1	1	1	1	1	1	0	0
0		1	1	1	0		1		1	1	1	1	1	1	1	1	1	1	1	0	0
0		1	1	0	1		1		1	0	1	1	1	1	1	1	1	1	1	0	0
0		1	1	1	1		1		1	1	1	1	1	1	1	1	1	1	1	0	0
0		1	0	1	1		1		1	1	1	1	1	1	1	1	1	1	1	0	0
0		1	1	1	1		1		1	1	1	1	1	1	1	1	1	1	1	0	0
0				1			1		1	1	1	1	1	1	1	1	1	1	1	0	0
0		1	1	1	1		1		1	1	1	1	1	0	1	1		1	1	0	0
0		1	1	1	1		1		1	1	1	1	1	1	1	1	1	1	1	0	0
0		1	1	1	1		1		1	1	1	1	1	1	1	1	1	1	1	0	0
0		1	1	1	1		1		1	1	1	1	1	1	1	1	1	1	1	0	0
0		1	1	1	1		1		1	1	1	1	1	1	1	1	1	1	1	0	0
0		1	1	1	1		1		1	1	1	1	1	1	1	1	1	1	1	0	0
0		1	1	1	1		1		1	1	1	1	1	1	1	1	1	1	1	0	0
0		1	1	1	1		1		1	1	1	1	1	1	1	1	1	1	1	0	0
0		1	1	1	1		1		1	1	1	1	1	1	1	1	1	1	1	0	0
0		1	1	1	1		1		1	1	1	1	1	1	1	1	1	1	1	0	0
1		1	1	1	0		1		1	1	1	1	1	1	1	1	1	1	1	0	0
1		1	1	1	1		1		1	1	1	1	1	1	1	1	1	1	1	1	0
0		1	1	1	1		1		1	1	1	1	1	1	1	1	1	1	1	0	0
1		1	1	1	1		1		1	1	1	1	1	1	1	1	1	1	1	0	1
0		1	0	1	0		1		1	1	1	1	1	1		1		1	1	0	0
0		1	1	1	1		1		1	1	1	1			1	1	1	1	1	0	0
0		1	1	1	1		1		1	1	1	1	1	1	1	1	1	1	1	0	0
0		1	1	1	1		1		1	1	1	1	1	1	1	1	1	1	1	0	0
1		1	1	1	1				1	1	1	1	1	1	1	1		1	1	1	0
1		1	1	1	1		1		1	1	1	1	1	0	1	1	1	1	1	0	0
0		0	0	1	0		1		1	0	1	1	1	1	1	0	0	0	1	0	0
0		1	1	1	1		1		1	0	0	1	1	1	1	1	1	1	1	0	0
0		1	1	0	0		1		1	1	1	1	1	1	1	1	1	1	1	0	0
0		1	1	0	1		0		1	0	1	1	1	1	1	1	1	1	1	0	0
0							1		1	1	1	1	1		1	1	1	1	1	0	0
0		1	1	1	1		1		1	1	1	1	1	1	1	1	1	1	1	0	0
0		1	1	1	1		1		1	1	1	1	1	1	1	1	1	1	1	0	0
1		1	1	1	1		1		1	1	1	1	1	1	1	1	1	1	1	0	1
0		1	1	1	1		1		1	1	1	1	1	1	1	1	1	1	1	0	0
0		1	1	0	1		1		1	1	1	1	1	1	1	1	1	1	1	0	0
0		1	1	1	1		1		1	1	1	1	1	1	1	1	1	1	1	0	0
0		0	1	1	1		1		1	1	1	1	1	1	0	1	1	1	1	0	0
0		1	1	1	1		1		1	1	1	1	1	1	1	1	1	1	1	0	0
0		1	1	1	1		1		1	1	1	1	1	1	1	1	1	1	1	0	0
0		1	1	1	1				1						1					0	0
1		1	1	1	1		1		1	1	1	1	1	1	1	1	1	1	1	0	1
1		1		1	1				1		1		1						1	0	1
0		1	1	1	0		1		1	1	1	1	1	1	1	1	1	1	1	0	0
0		1	1	1	1		1		1	1	1	1	1	1	1	1	1	1	1	0	0
0		1	1	1	1		1		1	1	1	1	1	1	1	1	1	1	1	0	0
0		1	1	1	1		1		1	1	1	1	1	1	1	1	1	1	1	0	0
0		1	1	1	1		1		1	1	1	1	1	1	1	1	1	1	1	0	0
0		1	1	1	1		1		1	1	1	1	1	1	1	1	1	1	1	0	0
0		1	1	0	0		1		1	1	1	1	1	0	1	1	1	1	1	0	0
1		1	1	1	1		1		1	1	1	1	1	1	1	1	1	1	1	0	0
0		1	1	1	1		1		1	1	1	1	1	1	1	1	1	1	1	0	0
0		1	1	0	1		1		1	1	1	1	0	0	0	0	0		1	0	0
0		1	1	1	1		1		1	1	1	1	1	1	1	1	1	1	1	0	0
1		1	1	1	1		1		0	0	1	1	1	1	1	1		1	0	0	0
0		1	1	1	0		1		1	1	1	1	1	1	1	0	0	0	0	0	0
0		1	1	1	1		1		1	1	1	1	1	1	1	1	1	1	1	0	0
1		1	1	1	1		1		1	1	1	1	1	1	1	1	1	1		0	1
0		1	1	1	1		1		1	1	0	1	1	0	1	1	1	1	1	0	0
1		1	1	1	1		1		1	1	1	1	1	1						0	0
0		1	1	1	1		1		1	1	1	1	1	1	1	1	1	1	1	0	0
0		1	1	1	1		1		1	1	1	1	1	0	1	1	1	1	1	0	0
0		1	1	1	1		1		1	1	1	1	1	1	1	1	1	1	1	0	0
0		1	1	0	1		1		1	1	1	1	0	1	0	1	1	1	1	0	0
0		1	1	1	1		1		1	1	1	1	1	1	1	1	1	1	1	0	0
1		1	1	1	1		1		1	1	1	1	1	1				1	1	0	0
1		1	1	1	1		1		1	1	1	1	1	1	1	1	1	1	1	0	0
0		1	1	1	0		1		1	1	1	1	1	1	1	1	1	1	1	0	0
0		1	1	1	1		1		1	1	1	1	1	1	1	1	1	1	1	0	0
0		1	1	1	1				1			1	0	1	1	1	1	1	1	0	0
0		1	1	1	1		1		1	1	1	1			1	1	1	1	1	0	0
0		1	1	1	1		1		1		1	1	0	0				1	1	0	0
0		1	1	1	1		1		1	1	1	1	1	1	1	1		1	1	0	0
0		1	1	1	1		1		1	1	1	1	1	0	1	1	1	1	1	0	0
1		1	1	1	1		1		1	1	1	1	1	1	1	1	1	1	1	0	0
0		1	1	1	1		1		1	1	1	1	1	1	1	1	1	1	1	0	0
0		1	1	1	0		1		1	1	1	1	1	1	1	1	1	1	1	0	0
0		1	1	1	1		1		1	1	1	1	1	1	1	1	1	1	1	0	0
0		1	1	1	1		1		1	1	1	1	1	1	1	1	1	1	1	0	0
0		1	1	0	1		1		1	1	1	1	1	0	1	1	1	1	1	0	0
0		1	1		1															0	0
0		1	1	1	1		1		1	1	1	1	1	1	1	1	1	1	1	0	0
0		1	1	1	1		1		1	1	1	1	1	0	1	1	1	1	1	0	0
0		1	1	1	0		1		1	1	1	1	1	1	1	1	1	1	1	0	0
0		1	1	1	1		1		1	1	1	1	1	1	1	1	1	1	1	0	0
0		1	1	1	1		1		1	1	1	1	1	1	1	1	1	1	1	0	0
0		1	1	1	1		1		1	1	1	1	1	1	1	1	1	1	1	0	0
1		1	1	0	1		1		1	1	1	1	1	1	1	1	1	1	1	1	0
0		1	1	1	1		1		1	1	1	1	1	1	1	1	1	1	1	0	0
0		1	1	1	1		1		1	1	1	1	1	1	1	1	1	1	1	0	0
0		1	1	1	1		1		1	1	1	1	1	1	1	1	1	1	1	0	0
1		1	0	0	0				1	1	0	1	1	1	1			1	1	1	0
0		1	1	1	1		1		1	1	1	1	1	1	1	1	1	1	1	0	0
0		0	0	0	0		0		0	0	0	0	0	0	0	0	0	0	0	0	0
1		1	1	1	1		1		1	1	1	1	1	0	0	1	0	1	0	0	0
0		1	1	1	1				1		1	1	1	1		1		1	1	0	0
0		1	1	1	1		1		1	1	1	1	1	1	1	1	1	1	1	0	0
0		1	1	1	1		1		1	1	1	1	1	1	1	1	1	1	1	0	0
1		1	1	1	1		1		1	1	1	1	1	1	1	1	1	1	1	0	1
0		1	1	1	1		1		1	1	1	1	1	1	1	1	1	1	1	0	0
0		1	1	1	1		1		1	1	1	1	1	1	1	1	1	1	1	0	0
0		1	1	1	1		1		1	1	1	1	1	1	1	1	1	1	1	0	0
0		1	1	1	0		1		0	1	1	1	1	1	1	1	1	1	1	0	0
0		1	0	0	1		0		0	0	0	0	1	0	0	0	0	0	1	0	0
1		1	1	1	1		1		1	1	1	1	1	1	1	1	1	1	1	1	1
0		1	1	1	1		1		1	1	1	1	1	1	1	1	1	1	1	0	0
0		1	1	1	0		1		1	1	1	1	1	1	1	1	1	1	1	0	0
0		1	1	1	0		1		1	1	1	1	1	0	1	1	0	1	1	0	0
0		1	1	1	1		1		1	1	1	1	1	1	1	1	1	1	1	0	0
0		1	1	1	1		1		1	1	1	1	1	1	1	1	1	1	1	0	0
0		1	1	1	1		1		1	1	1	1	1	1	1	1	1	1	1	0	0
1		1	1	0	1		1		1	1	1	1	1	0				1	1	1	0
0		1	1	1	1		1		1	1	0	1	1	1	1	1	0	1	1	0	0
0		1	1	1	1		1		1	1	1	1	1	1	1	1	1	1	1	0	0
0		1	1	1	1		1		1	1	1	1	1	1	1	1	1	1	1	0	0
0		1	1	1	1		1		1	1	1	1	1	1	1	1	1	1	1	0	0
0		1	1	1	1		1		1	1	1	1	1	1	1	1	1	1	1	0	0
0		1	1	1	1		1		1	1	1	1	1	1	1	1	1	1	1	0	0
0		1	1	1	1		1		1	1	1	1	1	1	1	1	1	1	1	0	0
1		1	1	1	1		1		1	1	1	1	1	1	1	1	1	1	1	0	0
0		1	1	1	1		1		1	1	1	1	1	1	1	1	1	1	1	0	0
0		0	0	1	0		1		1	1	1	1	1	1	1	1	1	1	1	0	0
1		0	0		1															0	0
0		1	1	1	1		1		1	1	1	1	1	1	1	1		1	1	0	0
1		1	0	1	0		1		1	1	0	1	1	1	1	1	1	1	1	0	1
1		1	1	1	1		1		1	1	1	1	1	1	1	1	1	1	1	0	0
1		1	1	1	1		1		1	1	1	1	1	1	1	1	1	1	1	0	0
1		1	1	1	1		1		1	1	1	1	1	1	1	1	1	1	1	0	0
0		1	1	1	1		1		1	1	1	1	1	1	1	1		1	1	0	0
1		0	0	0	0		1		1	1	1	1	1	1	1	1	1	1	1	0	1
1		1	1	1	1		1		1	1	1	1	1	1	1	1		1	1	0	0
0		1	1	1	1		1		1	1	1	1	1	1	1	1	1	1	1	0	0
1		1	0	1	1		1		1	0	1	1	1	0	1	1	1	1	1	1	0
1		1	1	1	1		1		1	1	1	1	1	1	1	1	1	1	1	0	0
1		1	1	1	1		1		1	1	1	1	1	1	1	1	1	1		0	0
0		1	1	1	1		1		1	1	1	1	1	1	1	1	1	1	1	0	0
0		1	1	1	1		1		1	1	1	1	1	1	1	1	1	1	1	0	0
0		1	1	0	0		1		1	1	1	1	1	0	1	1	1	1	1	0	0
0		1	1	0	1		1		0	1	1	1	1	0	0	0	1	1	1	0	0
0		1	1	1	1		1		1	1	1	1	1	0	1	1	1	1	1	0	0
0		1	1	1	1		1		1	1	1	1	1	1	1	1	1	1	1	0	0
0		1	1	1	1		1		1	1	1	1	1	1	1	1	1	1	1	0	0
0		1	1	1	1		1		1	1	1	1	1	1	1	1	1	1	1	0	0
0		1	1	1	1		1		1	1	1	1	1	1	1	1	1	1	1	0	0
0		1	1	1	1		0		0	1	0	1	1	1	1	1	1	1	1	0	0
0		1	1	1	1		1		1	1	1	1	1	1	1	1	1	1	1	0	0
0		0	0	0	0		0		0	0	0	0	0	0	0	0	0	0	0	0	0
0		1	1	0	1		1		1	1	1	1	1	1	1	1	1	1	1	0	0
0		1	1	1	1		1		1	1	1	1	1	1	1	1	1	1	1	0	0
1		1	1	1	1		1		1	1	0	0	1	1	1	1	1	1	1	0	1
0		1	1	1	1		1		1	1	1	1	1	1	1	1	1	1	1	0	0
0		1	1	1	1		1		1	1	1	1	1	1	1	1	1	1	1	0	0
0		1	1	1	1		1		1		1		1	1	1	1	1	1	1	0	0
0		1	1	1	0		1		1	1	1	1	1	0	1	1	1	1	1	0	0
0		1	1	1	1		1		1	1	1	1	1	1	1	1	1	1	1	0	0
0		1	1	1	1		1		1	1	1	1	1	1	1	1	1	1	1	0	0
0		1	1	1	1		1		1	1	1	1	1	1	1	1	1	1	1	0	0
1		1	1	0	1		1		1	1	1	1	1	1	1	0	1	1	1	0	0
0		1	1	1	1		1		1	1	1	1	1	1	1	1	1	1	1	0	0
0		1	1	1	1		1		1	1	1	1	1	1	1	1	1	1	1	0	0
0		1	1	1	1		1		1	1	1	1	1	1	1	1	1	1	1	0	0
0		1	1	1	1		1		1	1	1	1	1	1	1	1	1	1	1	0	0
1		0	0	1	0		1		1	1	1	1	1	1	1	1	0	0	0	0	0
0		1	1	1	1		1		1	1	1	1	1	1	1	1	1	1	1	0	0
0		1	1	1	1		1		1	1	1	1	1	1	1	1	1	1	1	0	0
0		1	1	1	1		1		1	1	1	1	1	1	1	1	1	1	1	0	0
0		1	1	1	1		1		1	1	1	1	1	1	1	1	1	1	1	0	0
1		1	1	1	1		1		1	1	1	1	1	1	1	1	1	1	1	0	1
0		1	1	1	0		1		1	1	1	0	1	1	1	1	1	1	0	0	0
0		1	1	1	1		1		1	1	1	1	1	1	1	1	1	1	1	0	0
0		1	1	0	1		1		1	1	1	1	1	1	1	1	1	1	1	0	0
0							1		1	1	1	1	1					1	1	0	0
0		1	1	1	1		1		1	1	1	1	1	1	1	1	1	1	1	0	0
0		1	1	0	1		1		1	1	1	1	1	1	1	1	1	1	1	0	0
1		1	1	1	1		1		1	1	1	1	1	1	1	1	1	1	1	0	0
1		1	1	1	1		1		1	1	1	1	1	1	1	1		1	1	0	0
0		1	1	1	1		1		1	1	1	1	1	1	1	1	1	1	1	0	0
0		1	1	1	1		1		1	1	1	1	1	1	1	1		1	1	0	0
1		1	1	1	1		1		1	1	1	1	1	1	1	1	1	1	1	1	0
0		1	1	0	0		1		1	0	1	1	1	0	1	0	1	1	1	0	0
1		1	1	1	1		1		1	1	1	1	1	1	1	1	1	1	1	0	0
1		1	1	1	1		0		1	0	0	0	1	1	1	1		1	1	1	1
1		1	1	1	1		1		1	1	1	1	1	1	1	1	1	1	1	0	0
0		1	1	1	1		1		1	1	1	1	1	1	1	1	1	1	1	0	0
0		1	1	1	1		1		1	1	1	1	1	1	1	1		1	1	0	0
1		1	1	1	1		1		1	1	1	1	1	1	1	1		1	1	0	0
0		1	1	1	1		1		1	1	1	1	1	1	1	1	1	1	1	0	0
1		1	1	1	1		1		1	1	1	1	1	1	1	1	1	1	1	0	0
0		1	1	0	1		1		1	1	1	1	1	1	1	1	1	1	1	0	0
0		1	1	1	1		1		1	1	1	1	1	1	1	0		1	1	0	0
0		1	0	1	0		1		1	1	1	1	0	1	1	1	1	1	1	0	0
0		1	1	1	1		1		1	1	1	1	1	1	1	1	1	1	1	0	0
0		0	0	1	1		0		1	1	1	1	1	1	0	1	0	1	1	0	0
1		1	1	1	1		1		1	1	1	1	1	1	1	1		1	1	0	1
0		1	1	1	1		1		1	1	1	1	1	0	1	1	1	1	1	0	0
0		1	1	1	1		1		1	1	1	1	1	1	1	1	1	1	1	0	0
1		1	1	0	1		1		1	1	1	1	0	0	1	0	0	1	1	0	0
0		1	1	1	1		1		1	1	1	1	1	1	1	1	1	1	1	0	0
0		1	1	1	1		1		1	1	1	1	1	1	1	1	1	1	1	0	0
0				1	1		1		1	0	0	1	1	1	1	1	1	1	1	0	0
0		1	1	1	1		1		1	1	1	1	1	1	1	1	1	1	1	0	0
0		1	1	1	1		1		1	1	1	1	1	1	1	1	1	1	1	0	0
0		1	1	0	1		1		1	1	1	1	1	1		1		1	1	0	0
1		1	1	1	1		1		1	1	1	1	1	1	1	1	1	1	1	0	0
0		1	1	1	1								1	1	1	1	1	1	1	0	0
0		1	1	1	1		1		1	1	1	1	1	0	1	1	1	1	1	0	0
0		1	1	1	0		1		1	1	1	1	1	1	1	1	1	1	1	0	0
1		1	1	1	1		1		1	1	1	1	1	1	1	1		1	1	0	0
0		1	1	1			1		1	1	1	1	1	1	1	1	1	1	1	0	0
0		1	1	1	1		1		1	1	1	1	1	1	1	1	1	1	1	0	0
1		1	1	0	1		1		1	1	1	1	1	1	1	1	1	1	1	0	0
0		1	1	1	1		1		1	1	1	1	1	1	1	1	1	1	1	0	0
0		1	1	1	1		1		1	1	1	1	1	1	1	1	1	1	1	0	0
0		1	1	1	1		1		1	1	1	1	1	1	1	1	0	0	1	0	0
0		1	0	1	1		1		1		1		1	1	1	1	1	1	1	0	0
0		1	1	1	1		1		1	1	1	1	1	1	1	1	1	1	1	0	0
0		1	1	1	1		1		1	1	1	1	1	1	1	1	1	1	1	0	0
1		0	1	1	1		1		0	1	1	1	0	1	1	1	1	1	1	0	0
0		1	1	1	1		1		1	1	1	1	1	1	1	1	1	1	1	0	0
0		1	1	1	0		1		1	1	1	1	1	1	1	1	1	1	0	0	0
0		1	1	1	1		1		1	1	1	1	1	1	1	1	1	1	1	0	0
1		0	1	0	1		1		1	1	1	1	1	1	1	1	1	1	0	0	1
1		1	1	1	1		1		1	1	1	1	1	1	1	1	1	1	1	1	0
1		1	1	1	1		1		1	1	1	1	1	1	1	1	1	1	1	0	0
1		1	1	1	1		1		1	1	1	1	1	1	1	1	1	1	1	0	1
0		1	1	1	1		1		1	1	1	1	1	1	1	1	1	1	1	0	0
0		1	1	1	1		1		1	1	1	1	1	0	1	1	1	1	1	0	0
0		1	1	1	1		1		1	1	1	1	1	1	1	1	1	1	1	0	0
0		1	1	1	1		1		1	1	1	1	1	1	1	1	1	1	1	0	0
0		1	1	1	1		1		1	1	1	1	1	1	1	1	1	1	1	0	0
0		1	1	1	1		1		1	1	1	1	1	1	1	1	1	1	1	0	0
1		0	0	0	0		1		1	1	1	1	1	1	1	1	1	0	0	0	0
0		1	1	1	1		1		1	1	1	1	1	1	1	1	1	1	1	0	0
1		1	1	1	1		1		1	1	1	1	1	0	1	1	1	1	1	0	1
1		1	1	1	0		1		1	1	1	1	1	1	1	1		1	1	0	0
0				1			1		1	1	1	1	1	1	1	1	1	1	1	0	0
0		1	1	1	0		1		0	1	1	1	1	0	1	0	0	0	0	0	0
0		1	1	1	1		1		1	1	1	1	1	1	1	1	1	1	1	0	0
0				1			1		1	1	1	1	1	1	1	1	1	1	1	0	0
0		1	1	1	1		1		1	1	1	1	1	1	1	1	1	1	1	0	0
0		1	1	1	1		1		1	1	1	1	1	1	1	1	1	1	1	0	0
0		1	1	1	1		1		1	1	1	1	1	1	1	1		1	1	0	0
0		1	1	1	1				1	1	1	1	1	1	1			1	1	0	0
0		1	1	1	1		1		1	1	1	1	1	1	1	1	1	1	1	0	0
0		1	1	1	1		1		1	1	1	1	1	1	1	1	1	1	1	0	0
0		0	1	0	0		1		1	1	1	1	0	1	1	0	1	1	0	0	0
0		1	1	1	1		1		1	1	1	1	1	0	1	1	1	1	1	0	0
0		1	1	1	1		1		1	1	1	1	1	1	1	1	1	1	1	0	0
0		1	1	1	1		1		1	1	1	1	1	0	1	1	1	1	1	0	0
1		1	1		1															0	0
0		1	1	1	1		1		1	1	1	1	1	1	1	1	1	1	1	0	0
0		1	1	1	1		1		1	1	1	1	1	1	1	1	1	1	1	0	0
0		1	1	1	1		1		1	1	1	1	1	1	1	1		1	1	0	0
0		1	1	1	1		1		1	1	1	1	1	1	1	1		1	1	0	0
0		1	1	1	0		1		1	1	1	1	1	1	1	1	1	1	1	0	0
0		1	1	1	1		1		1	1	1	1	1	1	1	1		1	1	0	0
1		1		1			1		1	1	1	1	1	1	1	1	1	1	1	0	1
0		1		1			0			0	0		1	1		0	0	0		0	0
0		1	1	1	1		1		1	1	1	1	1	1	1	1	1	1	1	0	0
0		1	1	1	1		1		1	1	1	1	1	1	1	1	1	1	1	0	0
1		1	1		0															0	0
0		1	1	1	1		1		1	1	1	1	1	1	1	1		1	1	0	0
1		1	0	1	0		1		1	1	1	1	0	0	1	1	1	0	0	0	0
0		1	1	1	1		1		1	1	1	1	1	0	1	1	1	1	1	0	0
0		1	1	1	1		1		1	1	1	1	1	1	1	1	1	1	1	0	0
1		1	1	1	1		1		1	1	1	1	1	1	1	1	1	1	1	0	0
1		1	1	1	1		1		1	1	1	1	1	1	1	1	1	1	1	0	0
1		1	1	1	1		1		1	1	1	1	1	1	1	1	1	1	1	0	1
1		1	1	1	1		1		1	1	1	1	1	1	1	1	1	1	1	0	0
0		1	1	1	1		1		1	1	1	1	1	1	1	1	1	1	1	0	0
0		1	1	1	1		0		1	0	0	1	1	1	1	0	0	0	0	0	0
0		1	1	1	1		1		1	1	1	1	1	1	1	1	1	1	1	0	0
1		1	1	1	1		1		1	1	1	1	1	1	1	1	1	1	1	0	0
1		1	1	1	1		1		1	1	1	1	1	1	1	1	1	1	1	0	0
0		1	1	1	1		1		1	1	1	1	1	1	1	1	1	1	1	0	0
1		1	1				1		1	1		1	1	1	1			1	1	0	0
1		1	1	1	0		1		1	1	1	1	1	1	1	1		1	1	1	0
1		1	1	1	1		1		1	1	1	1	1	1	1	1	1	1	1	0	0
0		1	1	1	1		1		1	1	1	1	1	1	1	0	0	1	1	0	0
0		1	1	1	1		1		1	1	1	1	1	1	1	1	1	1	1	0	0
0		1	1	1	1		1		1	1	1	1	1	1	1	1	1	1	1	0	0
0		1	1	1	1		1		1	1	1	1	1	0	1	1	1	1	1	0	0
1		1	1	1	1		1		1	1	1	1	1	1	1	1	1	1	1	0	0
0		1	1	1	1		1		1	1	1	1	1	1	1	1	1	1	1	0	0
0		1	1	1	1		1		1	1	1	1	1	1	1	1	1	1	1	0	0
0		1	1	1	1		1		1	1	1	1	1	1	1	1	1	1	1	0	0
1		1	1	1	1		1		1	1	1	1	1	1	1	1		1	1	0	0
0		1	1	1	1		1		1	1	1	1	1	1	1	1	1	1	1	0	0
0		1	1	1	1		1		1	1	1	1	1	1	1	1	1	1	1	0	0
0		1	1	0	1		0		0	0	0	0	0	1	0	0	0	0	0	0	0
1		1	1	1	1		1		1	1	1	1	1	1	1	1	1	1	1	0	0
0		1	1	1	1		1		1	1	1	1	1	1	1	1	1	1	1	0	0
0		1	1	1	1		1		1	1	1	1	1	1		1		1	1	0	0
0		1	1	1	1		1		1	1	1	1	1	1	1	1	1	1	1	0	0
0		1	1	1	1		1		1	1		1	1	0	1	0	1	1	0	0	0
0		1	1	1	1		1		1	1	1	1	1	1	1	1	1	1	1	0	0
0		1	1	1	0		1		1	1	1	1	1	1	1	1	1	1	1	0	0
1		1	1	1	1		1		1	1	1	1	1	1	1	1	1	1	1	0	0
1		1	1	1	1		1		1	1	1	1	1	1	1	1		1	1	0	0
1		1	1	1	1		1		1	1	1	1	1	1	1	1	1	1	1	0	0
1		1	1	1	1		1		1	1	1	1	1	1	1	1	1	1	1	0	0
0		1	1	0	1		1		1	1	1	1	1	1		1	1	1	1	0	0
1		1	1	0	1		1		1	1	1	1	1	1	0	0	0	0	0	0	0
0		1	1	1	1		1		1	1	1	1	1	0	1	1	1	1	1	0	0
0		1	1	1	1		1		1	1	1	1	1	1	1	1	1	1	1	0	0
0		1	1	1	1		1		1	1	1	1	1	1	1	1	1	1	1	0	0
1		1	1	1	1		1		1	1	1	1	1	1	1	1	1	1	1	0	1
0		1	1	1	1		1		1	1	1	1	1	1	1	1	1	1	1	0	0
0		0	1	0	0		1		1	1	1	1	0	0	0	0	0	0	0	0	0
0		1	1	1	1		1		1	1	1	1	1	1	1	1	1	1	1	0	0
0		1	1	1	1		1		1	1	1	1	1	0	1	1	1	1	1	0	0
0		1	0	0	0		1		1	1	1	1	0	1	1	1	1	1	1	0	0
0		1	1	1	1		1		1	1	1	1	1	1	1	1	1	1	1	0	0
0		1	1	1	1		1		1	1	1	1	1	1	1	1	1	1	1	0	0
0		1	1	1	1		1		1	1	1	1	1	1	1	1	1	1	1	0	0
0		1	1	1	1		1		1	1	1	1	1	1	1	1	1	1	1	0	0
0		1	1	1	1		1		1	1	1	1	1	1	1	1	1	1	1	0	0
1		1	1	1	1		1		1	1	1	1	1	0	1	1	0	1	1	0	1
0		1	1	1	1		1		1	1	1	1	1	1	1	1	1	1	1	0	0
1		1	1	1	1		1		1	1	1	1	1	1	1	1	1	1	1	0	0
0		1	1	1	1		1		1	1	1	1	1	1	1	1	1	1	1	0	0
0		1	1	1	1		1		1	1	1	1	1	0	1	1	1	1	1	0	0
1		1	1	1	1		1		1	1	1	1	1	1	1	1	1	1	1	0	0
0		1	1	1	1		1		1	1	1	1	1	1	1	1	1	1	1	0	0
0		1	1	1	1		1		1	1	1	1	1	1	1	1	1	1	1	0	0
1		1	1	1	1		1		1	1	1	1	1	1	1	1	1	1	1	0	0
1		1	1	1	1		0		0	1	0	1	1	1	1	1	1	1	1	1	0
0		1	1	0	1		1		1	1	0	1	0	1	0	1	1	1	1	0	0
0		1	1	1	1		1		1	1	1	1	1	1	1	1	1	1	1	0	0
0		0	1	0	1		0		1	0	1	0	0	0	1	1	0	1	1	0	0
1		1	1	1	1		1		1	1	1	1	1	1	1	1	1	1	1	1	0
0		1	1	0	1		1		1	1	1	1	1	1	1	1	1	1	1	0	0
0		1	1	1	1		1		1	1	1	1	1	1	1	1	1	1	1	0	0
0		1	1	1	1		1		1	1	1	1	1	1	1	1	1	1	0	0	0
0		1	1	1	1		1		1	1	1	1	1	1	1	1	0	1	1	0	0
0		1	1	1	1		1		1	1	1	1	1	1	1	1	1	1	1	0	0
0		1	1	1	1				1		1	1	1	1	1	1		1	1	0	0
1		1	1	1	1		1		1	1	1	1	1	1	1	1	1	1	1	0	0
0		1	1	1	1		1		1	1	1	1	1	1	1	1	1	1	1	0	0
0		0	1	1	0		0		1	1	0	1	1	0	0	0				0	0
1		1	1	1	1		1		1	1	1	1	1	0	1	1	1	1	1	0	0
0		1	0	1	0		1		1	1	1	1	1	1	0	1	1	1	1	0	0
1			1	1			1		1	1	1	1	1	1	1	1		1	1	1	0
0		1	1	0	1		1		1	1	1	1	1	1	1	1	1	1	1	0	0
0		1	1	0	1		1		1	1	1	1	1	1	1	1	1	1	1	0	0
1		1	1	1	1		1		1	1	1	1	1	1	1	1	1	1	1	0	0
0		1	1	1	1		1		1	1	1	1	1	0	1	1	1	1	1	0	0
0		1	1	1	1		1		1	1	1	1	1	0	1	1	1	1	1	0	0
0		1	1	0	1		1		1	1	1	1	1	1	1	1	1	1	1	0	0
1		1	1	1	1		1		1	1	1	1	1	1	1	1	1	1	0	0	0
1		1	1		1															0	0
0		1	1	1	1		1		1	1	1	1	1	1	1	1	1	1	1	0	0
0		1	1	1	1		1		1	1	1	1	1	1	1	1	1	1	1	0	0
0		1	1	1	1		1		1	1	1	1	1	1	1	1		1	1	0	0
0		1	1	1	1		1		1	1	1	1	1	1		1	1	1	1	0	0
0		1	1	1	1		1		1	1	1	1	1	1	1	1		1	1	0	0
0		1	1	1	1		1		1	1	1	1	0	1	1	1	1	1	1	0	0
0		1	1	1	1		1		1	1	1	1	1	1	1	1	1	1	1	0	0
0		1	1	1	1		1		1	1	1	1	1	1	1	1	1	1	1	0	0
1		1	1	1	1		0		1	1	0	1	1	1	1	1	1	1	1	0	0
0		1	1	1	1		1		1	1	1	1	1	1	1	1	1	1	1	0	0
0		1	1	0	0		1		1	1	1	1	0	0	1	1	1	1	0	0	0
0		1	1	1	1		1		1	1	1	1	1	1	1	1	1	1	1	0	0
0		1	1	1	1		1		1	1	1	1	1	1	1	1	1	1	1	0	0
1		0	1	1	1		1		1	1	1	1	1	1	1	1	1	1	1	1	0
1		1	1	0	0		0		1	0	1	1	0	0	0	0		1	0	1	1
1		0	1	0	0		0		1	1	1	1	1	1	1	0	0	1	1	0	0
1		1		1			1		1	1	1	1			1	1	1	1	1	0	0
0		1	1	1	1		0		0	1	0	0	1	1	0	0	0	1	1	0	0
0		1	1	1	1		1		1	1	1	1	1	1	1	1	1	1	1	0	0
1		1	1	1	1		1		1	1	1	1	1	1	1	1	1	1	1	0	1
0		1	1	1	1		1		1	1	1	1	1	1	1	1	1	1	1	0	0
0		1	1	1	0		1		1	1	1	1	1	1	1	1	1	1	1	0	0
0		1	1	1	0		1		1	1	1	1	1	1	1	1	1	1	1	0	0
1		1	1	1	1		1		1	1	1	1	1	1	1	1	1	1	1	0	0
0		1	1	1	1		1		1	1	1	1	1	1	1	1	1	1	1	0	0
0		1	1	1	1		1		1	1	1	1	1	1	1	1	1	1	1	0	0
0		1	1		1															0	0
0		1	1	1	1								1	1	1	1	1	1	1	0	0
0		1	1	0	1		1		1	1	1	1	1	1	1	1	1	1	1	0	0
1		1	1	1	1		1		1	1	1	1	1	1	1	1	1	1	1	0	0
0		1	1	1	1		1		1	1	1	1	1	1	1	1	1	1	1	0	0
1		1	1	1	1		1		1	1	1	1	1	1	1	1	1	1	1	0	0
1		1	1	1	1		1		1	1	1	1	1	1	1	1	1	1	1	0	0
0		1	1	1	1		1		1	1	1	1	1	1	1	1	1	1	1	0	0
1		1	1	1	1		1		1	1	1	1	1	1	1	1	1	1	1	1	0
0				1			1		1	1	0	0	1	1	1	1	1	0	0	0	0
0		1	1	1			1		1	1	1	1	1	1	1	1	1	1	1	0	0
0		1	1	1	1		1		1	1	1	1	1	1	1	1	1	1	1	0	0
0		1	1	1	1		1		1	1	1	1	1	1	1	1	1	1	1	0	0
0		1	1	1	1		1		1	1	1	1	1	1	1	1	1	1	1	0	0
0		0	0	1	0		1		1	1	1	1	1	1	1	1	1	1	1	0	0
0		1	1	0	1		1		1	1	1	1	1	1	1	1	1	1	1	0	0
1		1	1	1	1		1		1	1	1	1	1	1	1	1		1	1	0	1
1		1	1	1	1		1		1	1	1	1	1	1	1	1	1	1	1	0	0
0		1	1	1	1		1		1	1	1	1	1	1	1	1	1	1	1	0	0
0		1	1	1	1		1		1	1	1	1	1	1	1	1	1	1	1	0	0
0		1	1	1	1		1		1	1	1	1	1	1	1	1	1	1	1	0	0
0		1	1	1	1		1		1	1	1	1	1	1	1	1	1	1	1	0	0
0		1	1	1	1		1		1	1	1	1	1	1	1	1	1	1	1	0	0
1		1	1	1	1		1		1	1	1	1	1	1	1	1		1		0	0
1		1	1	1	1		1		1	1	1	1	1	1	1	1	1	1	1	0	0
0		1	1	1	1		1		1	1	1	1	1	1	1	1		1	1	0	0
1		1	1	1	1		1		1	1	1	1	1	1	1	1	1	1	1	0	0
0		1	1	0	1		1		1	1	1	1	1	1	1	1	1	1	1	0	0
0		1	1	1	1		1		1	1	1	1	1	1	1	1	1	1	1	0	0
0		1	1	1	1		1		1	1	1	1	1	1	1	1	1	1	1	0	0
0		0	0	0	0		0		0	0	0	0	0	0	0	0	0	0	0	0	0
0		1	1	1	1		1		1	1	1	1	1	1	1	1	1	1	1	0	0
0		0	0	1	0		1		1	1	1	1			1	1	0	0	0	0	0
0		1	1	1	1		1		1	1	1	1	1	1	1	1	1	1	1	0	0
0		1	1	1	1		1		1	1	1	1	1	1	1	1	1	1	1	0	0
1		1	1	1	1		1		1	1	1	1	1	1	1	1	1	1	1	0	0
0		1	1	1	1		1		1	1	1	1	1	1	1	1	1	1	1	0	0
0		1	1	0	1		0		0	0	0	0	1	1	1	0	0	0	0	0	0
0		1	1		1															0	0
0		1	1	1	1		1		1	1	1	1	1	1	1	1	1	1	1	0	0
1		1	1	1	1		1		1	1	1	1	1	1	1	1	1	1	1	0	0
1		1	1	1	1		1		1	1	1	1	1	1	1	1	1	1	1	0	0
1		1	1	1	1		1		1	1	1	1	1	1	1	1	1	1	1	0	0
1		1	1	1	1		1		1	0	0	1	1	0	1	1	0	1	1	0	0
1		1	1	1	1		1		1	1	1	1	1	1	1	1	1	1	1	0	0
1		1	1	1	1		1		1	1	1	1	1	1	1	1	1	1	0	0	1
1		0	1	1	1		1		1	0	0	1	1	1	1	1	1	1	1	0	1
0		0	1	1	1		1		1	1	1	1	1	0	1	1	1	1	1	0	0
1		1	1	1	1		1		1	1	1	1	1	1	1	1	1	1	1	1	0
1		1	1	1	1		1		1	1	1	1	1	1	1	1	1	1	1	0	0
0		1	1	1	1		1		1	1	1	1	1	1	1	1	1	1	1	0	0
0		1	1	1	1		1		1	1	1	1	1	1	1	1	1	1	1	0	0
0		1	1	1	1		1		1	1	1	1	1	1	1	1	1	1	1	0	0
0		0					1		1	1	1	1		1	1	1	1	1	1	0	0
0		1	1	0	1		1		1	1	1	1	1	1	1	1	1	1	1	0	0
1		0	0	1	1		0		0	0	0	0	1	1	0	0	0	0	0	1	0
0		1	1	1	1		1		1	1	1	1	1	1	1	1	1	1	1	0	0
0		1	1	1	1		1		1	1	1	1	1	1	1	1	1	1	1	0	0
1		1	1	1	1		1		1	1	1	1	1	1	1	1	1	1	1	0	1
0		1	1	1	1		1		1	1	1	1	1	1	1	1	1	1	1	0	0
0		1	1	1	1		1		1	1	1	1	1	1	1	1	1	1	1	0	0
1		1	1	1	1		1		1	1	1	1	1	1	1	1	1	1	1	0	0
0		1	0	0	0		1		1	1	1	1	1	1	1	1	1	1	1	0	0
1		1	1		1															0	0
0		1	1	1	1		1		1	1	1	1	1	1	1	1	1	1	1	0	0
0		1	1	0	0		1		1	1	1	1	1	0	1	1	1	1	1	0	0
0		1	1	0	1		1		1	1	1	1	1	1	1	1	1	1	1	0	0
1		1	1	1	1		1		1	1	1	1	1	1	1	1		1	1	0	0
0		1	1	1	1		1		1	1	1	1	1	1	1	1	1	1	1	0	0
0		1	1	1	1		1		1	1	1	1	1	1	1	1	1	1	1	0	0
1		1	1	1	1		1		1	1	1	1	1	1	1	1		1	1	0	0
0		1	1	0	0		0		1		0		0	0	1	1	1			0	0
1		1	1	1	1		1		1	1	1	1	1	1	1	1	1	1	1	0	0
0		1	1	1	1		1		1	1	0		1	0	1	1	1	1	1	0	0
0		0	0	0	0		0		0	0	0	0	0	0	1	0	0	0	0	0	0
1		0	0	0	0		1		1	1	0	1	0	0	1	1	1	0	0	1	1
1		1	1	1	1		1		1	1	1	1	1	1	1	1		1	1	0	0
1		1	1	1	1		1		1	1	1	1	1	1	1	1	1	1	1	0	0
1		1	1	1	1		1		1	1	1	1	1	1	1	1	1	1	1	0	1
1		1	1	1	1		1		1	1	1	1	1	1	1	1	1	1	1	0	0
0		1	1	1	1		1		1	1	1	1	1	1	1	1	1	1	1	0	0
0		1	1	0	1		1		1	1	1	1	1	1	1	1	1	1	1	0	0
1		1	1	1	1		1		1	1	1	1	1	1	1	1	1	1	1	0	0
0		1	1	1	1		1		1	1	1	1	1	1	1	1	1	1	1	0	0
0		1	1	1	0		1		1	1	0	1	1	1	1	1	1	1		0	0
0		1	1	1	1				1	1			1	1	1	1		1	1	0	0
1		1	1	1	1		1		1	1	1	1	1	1	1	1	1	1	1	0	0
1		1	1	1	1				1	1	1	0	1	0	1	1		1	1	0	0
0		1	1	1	1		1		1	1	1	1	1	1	1	1	1	1	1	0	0
0		1	1	1	1		1		1	1	1	1	1	1	1	1	1	1	1	0	0
0		1	1	1	1		1		1	1	1	1	1	0	1	1	1	1	1	0	0
0		1	1	1	1		1		1	1	1	1	1	1	1	1	1	1	1	0	0
0		1	1	1	1		1		1	1	1	1	1	1	1	1	1	1	1	0	0
1		1	1		1															0	0
0		1	1	1	1		1		1	1	1	1	1	1	1	1	1	1	1	0	0
0		1	1	1	1		1		1	1	1	1	1	1	1	1	1	1	1	0	0
0		1	1	1	1		1		1	1	1	1	1	1	1	1	1	1	1	0	0
1		0	0		0		0			1	0	1			0	0	0		0	0	0
0		1	1	1	0		0		0	0	0	0	1	1	0	0	0	0	0	0	0
0		1	1	1	1		1		1	1	1	1	1	1	1	1	1	1	1	0	0
0		1	1	1	1		1		1	1	1	1	1	1	1	1		1	1	0	0
0		1	1	1	1		1		1	1	1	1	1	1	1	1	1	1	1	0	0
0		1	1	0	1		1		1	1	1	1	1	1	1	1	1	1	1	0	0
0		1	1	1	1		1		1	1	1	1	1	1	1	1	1	1	1	0	0
0		1	1	1	1		1		1	1	1	1	1	1	1	1	1	1	1	0	0
0		1	1	1	1		1		1	1	1	1	1	1	1	1		1	1	0	0
0		1		1			1		1	1	1	1		1	1	1		1	1	0	0
0		1	0	1			1		1	1	1	1	1	1	1	1	1	1	1	0	0
0		1	1	1	1		1		1	1	1	1	1	1	1	1	1	1		0	0
0		1	1	0	1		0		1	0	0	1	1	1	0	0		0	0	0	0
0		1	1	1	0		1		1	1	1	1	1	1	1	0	0	1	0	0	0
0		1	1	1	1		1		1	1	1	1	1	1	1	1	1	1	0	0	0
0		1	1	1	1		1		1	1	1	1	1	1	1	1	1	1	1	0	0
1		1	1	1	1		1		1	1	1	1	1	1	1	1	1	1	1	0	0
0		1	1	1	1		1		1	1	1	1	1	1	1	1		1	0	0	0
0		1	1	1	1		1		1	1	1	1	1	1	1	1		1	1	0	0
0		1	1	1	1		1		1	1	1	1	1	0	1	1	1	1	1	0	0
1		1	1	1	1		1		1	1	1	1	1	1	1	1	1	1	1	0	0
0		1	1	0	0		0		1	0	0	0	0	0	1	1	1	1	1	0	0
0		1	1	1	1		1		1	1	1	1	1	1	1	1	1	1	1	0	0
0		1	1	1	1		1		1	1	1	1	1	1	1	1	1	1	1	0	0
0		1	1	1	1		1		1	1	1	1	1	1	1	1	1	1	1	0	0
1		1	1	1	1		1		1	1	1	1	1	1	1	1	1	1	1	0	0
[truncated: 67,320 more rows]

## Sheet: variable list
Variable	Description	Values	Comments
Radiology	Radiology visit vs non-radiology visit	{0,1}	0 = non-radiology visit; 1 = radiology visit
OUA2	EASE OF SCHEDULING APPT	{0,1}	0 = unfavorable; 1 = favorable
OUA4	HELPFULNESS OF REGISTRATION PERSON	{0,1}	0 = unfavorable; 1 = favorable
OUA48	EASE OF THE REGISTRATION PROCESS	{0,1}	0 = unfavorable; 1 = favorable
OUA6	COMFORT OF WAITING AREA	{0,1}	0 = unfavorable; 1 = favorable
OUA7	WAITING TIME IN REGISTRATION	{0,1}	0 = unfavorable; 1 = favorable
OUC1	WAITING TIME IN T&T AREA	{0,1}	0 = unfavorable; 1 = favorable
OUC121	STAFF'S CONCERN/QUESTIONS WORRIES	{0,1}	0 = unfavorable; 1 = favorable
OUC17	INST. RE: PREP FOR T&T	{0,1}	0 = unfavorable; 1 = favorable
OUC2	FRIENDLINESS OF STAFF	{0,1}	0 = unfavorable; 1 = favorable
OUC6	EXPLANATIONS GIVEN BY STAFF	{0,1}	0 = unfavorable; 1 = favorable
OUC7	STAFF CONCERN FOR COMFORT	{0,1}	0 = unfavorable; 1 = favorable
OUC8	SKILL OF TECHS/THERAPISTS/NURSES	{0,1}	0 = unfavorable; 1 = favorable
OUD2	CLEANLINESS OF FACILITY	{0,1}	0 = unfavorable; 1 = favorable
OUD3	EASE OF FINDING YOUR WAY AROUND	{0,1}	0 = unfavorable; 1 = favorable
OUE1	OUR CONCERN FOR PRIVACY	{0,1}	0 = unfavorable; 1 = favorable
OUE101	OUR SENSITIVITY TO YOUR NEEDS	{0,1}	0 = unfavorable; 1 = favorable
OUE102	RESPONSE TO CONCERNS/COMPLAINTS	{0,1}	0 = unfavorable; 1 = favorable
OUE14	OVERALL RATING OF CARE	{0,1}	0 = unfavorable; 1 = favorable
OUE3	CONCERN TO KEEP FAMILY INFORMED	{0,1}	0 = unfavorable; 1 = favorable
OUE4	LIKELIHOOD OF RECOMMENDING	{0,1}	0 = unfavorable; 1 = favorable
Target Age Subgroup	Age 20-39 year AND a Radiology patient	{0,1}	0 = not a subgroup member; 1 = member of subgroup
Target Race Subgroup	Race of Asian, black, or unknown/other race AND a Radiology patient	{0,1}	0 = not a subgroup member; 1 = member of subgroup
